# Supplementary material for: Clinical application of next generation sequencing for Mendelian disease diagnosis in the Iranian population
Source: NPJ Genom Med. 2024 Feb 19;9:12. doi: 10.1038/s41525-024-00393-0 (PMC10876633; doi:10.1038/s41525-024-00393-0)
Supplement: Supplementary file 3 — Dataset 1: Supplementary Tables [file 41525_2024_393_MOESM3_ESM.xlsx]

## Sheet: Supplemetary Table 1
Supplementary Table 1 Clinically themed gene panels for targeted sequencing
Targeted NGS (OtoSCOPE® v8-152G)-Hereditary Hearing Loss	Targeted NGS (OtoSCOPE® v7-133G)-Hereditary Hearing Loss	Targeted NGS (OtoSCOPE® v6-114G)-Hereditary Hearing Loss	Targeted NGS (73G)-Congenital & Distal Myopathies	Targeted NGS (61G)-Hereditary spastic paraplegia	Targeted NGS (54G)-Microcephaly pontocerebellar Hypoplasia	Targeted NGS (53G)-Muscular Dystrophy	Targeted NGS (50G)-Ataxia	Targeted NGS (45G)-Marfan & Marfan-like syndromes	Targeted NGS (45G)-Neuronal Migration Disorders	Targeted NGS (44G)-Congenital Myasthenic Syndromes & Arthrogryposis	Targeted NGS (42G)-Metabolic Myopathies	Targeted NGS (29G)-Pediatric Epilepsies	Targeted NGS (28G)-Joubert Syndrome	Targeted NGS (28G)-Lysosomal Disorders	Targeted NGS (25G)-SMA	Targeted NGS (23G)-Osteogenesis Imperfecta	Targeted NGS (22G)-Bardet–Biedl syndrome	Targeted NGS (19G)-Epidermolysis bullosa	Targeted NGS (18G)-Fanconi Anemia	Targeted NGS (18G)-Non Syndromic Ichthyosis	Targeted NGS (17G)-Peroxisomal Disorders	Targeted NGS (12G)-Albinism	Targeted NGS (11G)-Methylmalonic acidemia	Targeted NGS (11G)-Polycystic Kidney Disease	Targeted NGS (10G)-Myotonia	Targeted NGS (10G)-Neurofibromatosis	Targeted NGS (8G)-Osteopetrosis	Targeted NGS (6G)-Hemophagocytic Lymphohistiocystosis	Targeted NGS (4G)-Glutaric aciduria	Targeted NGS (4G)-Maple syrup urine disease	Targeted NGS (3G)-Glycine Encephalopathy
ACTG1	ACTG1	ACTG1	ACTA1	AMPD2	AP4B1	AGRN	ABCB7	ACTA2	ACTB	ACTA1	ABHD5	ARX	AHI1	AGA	AARS1	ALPL	ALMS1	COL17A1	BRCA1	ABCA12	ABCD1	GPR143	ABCD4	BICC1	ATP2A1	BRAF	CLCN7	PRF1	ETFA	BCKDHA	AMT
ADCY1	ADCY1	ADCY1	ACVR1	AP4B1	AP4E1	ALG13	ABHD12	ABCC6	ACTG1	ADCY6	ACAD9	BCKDK	ARL13B	ARSB	ASAH1	ATP6V0A2	ARL6	COL7A1	BRCA2	ALOX12B	AMACR	LRMDA	ACSF3	EYA1	CACNA1S	NF1	LRP5	RAB27A	ETFB	BCKDHB	GCSH
AIFM1	AIFM1	AIFM1	ANO5	AP4E1	AP4M1	ANO5	AFG3L2	ADAMTS2	ADGRG1	AGRN	ACADL	CDKL5	B9D1	CTSA	ATP7A	B4GALT7	BBIP1	DSP	BRIP1	ALOXE3	PEX1	LYST	LMBRD1	HNF1B	CAV3	NF2	OSTM1	SH2D1A	ETFDH	DBT	GLDC
ALMS1	ALMS1	ALMS1	BAG3	AP4M1	AP4S1	CAPN3	APTX	ALDH18A1	ARFGEF2	ALG14	ACADM	CHRNA2	B9D2	FUCA1	BICD2	BMP1	BBS1	DST	ERCC4	CERS3	PEX10	MC1R	MCEE	MUC1	CLCN1	PTEN	PLEKHM1	STX11	GCDH	DLD
ATP2B2	ATP2B2	ATP2B2	BIN1	AP4S1	ASB11	CAV3	ATM	ATP6V0A2	ARX	ALG2	ACADS	CHRNA4	CC2D2A	GALC	BSCL2	COL1A1	BBS10	EXPH5	FANCA	CYP4F22	PEX11B	MITF	MMAA	NOTCH2	HINT1	SDHAF2	SNX10	STXBP2
ATP6V1B1	BDP1	BDP1	CASQ1	AP5Z1	ASPM	CAVIN1	ATN1	B3GALT6	COL4A1	CHAT	ACADVL	CHRNB2	CEP164	GALNS	CHCHD10	COL1A2	BBS12	FERMT1	FANCB	FLG	PEX12	MYO5A	MMAB	PAX2	HSPG2	SDHB	TCIRG1	UNC13D
BDP1	BSND	BSND	CAV3	ARL6IP1	ATR	CHKB	ATXN1	B4GALT7	CRPPA	CHRNA1	AGL	DEPDC5	CEP290	GLB1	DCTN1	CREB3L1	BBS2	ITGA3	FANCC	GJB3	PEX13	OCA2	MMACHC	PKD1	KCNA1	SDHC	TNFRSF11A
BSND	TWNK	CABP2	CCDC78	ARSI	ATRIP	COL6A1	ATXN10	CBS	DCHS1	CHRNB1	AMPD1	EFHC1	CEP41	GNPTAB	DNAJB2	CRTAP	BBS4	ITGA6	FANCD2	GJB4	PEX14	RAB27A	MMADHC	PKD2	KCNE3	SDHD	TNFSF11
TWNK	CABP2	CACNA1D	CFL2	ATL1	BUB1B	COL6A2	ATXN2	CHST14	DCX	CHRND	CPT1B	GABRA1	CPLANE1	GNPTG	DYNC1H1	FKBP10	BBS5	ITGB4	FANCE	KRT1	PEX16	SLC24A5	MMUT	PKHD1	KCNJ18	SH3BP2
CABP2	CACNA1D	CATSPER2	CHCHD10	B4GALNT1	CAPN10	COL6A3	ATXN3	COL3A1	DYNC1H1	CHRNE	CPT2	GABRD	CSPP1	GNS	EXOSC8	GORAB	BBS7	JUP	FANCF	KRT10	PEX19	SLC45A2	SUCLA2	SIX5	SCN4A	SPRED1
CACNA1D	CCDC50	CCDC50	CNTN1	BICD2	CASK	CRPPA	ATXN7	COL4A1	EMX2	CHRNG	ENO3	GABRG2	INPP5E	GUSB	FBXO38	IFITM5	BBS9	KRT14	FANCG	KRT2	PEX2	TYR	SUCLG1	UMOD
CCDC50	CDH23	CDH23	COL12A1	BSCL2	CDK5RAP2	DAG1	BEAN1	COL5A1	EOMES	CHST14	ETFA	GRIN2A	KIF14	HEXA	GARS1	LRP5	CCDC28B	KRT5	FANCI	LIPN	PEX26	TYRP1
CD164	CEACAM16	CEACAM16	COL6A1	C19orf12	CDK6	DES	CACNA1A	COL5A2	FAT4	CNTNAP1	ETFB	GRIN2B	KIF7	HEXB	HSPB1	P3H1	CEP290	LAMA3	FANCL	LORICRIN	PEX3
CDC14A	CIB2	CIB2	COL6A2	CCT5	CENPJ	DMD	COQ8A	DSE	FH	COLQ	ETFDH	KCNQ2	NPHP1	HGSNAT	HSPB3	PLOD2	IFT172	LAMB3	FANCM	NIPAL4	PEX5
CDH23	CISD2	CLDN14	COL6A3	CYP2U1	CEP135	DNAJB6	CYP27A1	EFEMP2	FKRP	DNM2	GAA	KCNQ3	NPHP3	HYAL1	HSPB8	PLS3	IFT27	LAMC2	PALB2	PNPLA1	PEX6
CEACAM16	CLDN14	CLIC5	CRYAB	CYP7B1	CEP152	DNM2	DARS2	ELN	FKTN	DOK7	GBE1	KCNT1	OFD1	IDS	IGHMBP2	PPIB	LZTFL1	MMP1	RAD51C	POMP	PEX7
CIB2	CLIC5	CLPP	DES	DDHD1	CEP63	DOK7	DNMT1	FBLN5	FLNA	DPAGT1	GYG1	KCTD7	PDE6D	IDUA	LAS1L	PYCR1	MKKS	PKP1	SLX4	STS	PHYH
CISD2	CLPP	CLRN1	DNA2	DDHD2	CHMP1A	DPM2	FGF14	FBN1	IER3IP1	ECEL1	GYS1	LGI1	RPGRIP1L	MAN1B1	PLEKHG5	SERPINF1	MKS1	PLEC	XRCC2	TGM1
CLDN14	CLRN1	COCH	DNM2	ENTPD1	DYNC1H1	DPM3	FXN	FBN2	KIF2A	ERBB3	HADH	PCDH19	TCTN1	MCOLN1	REEP1	SERPINH1	SDCCAG8	TGM5
CLIC5	COCH	COL11A1	DYSF	ERLIN1	DYRK1A	DYSF	ITPR1	FLNA	KIF5C	FBN2	HADHA	PLCB1	TCTN2	NAGLU	SCO2	SP7	TRIM32
CLPP	COL11A1	COL11A2	FHL1	ERLIN2	EXOSC3	EMD	KCND3	GATA5	LAMA2	FKBP10	HADHB	PRRT2	TCTN3	NEU1	SLC5A7	TMEM38B	TTC8
CLRN1	COL11A2	COL2A1	FKBP14	FA2H	H4C2	FHL1	MRE11	GORAB	LAMC3	GFPT1	LDHA	SCN1A	TMEM138	NPC1	TRPV4	TNFRSF11B	WDPCP
COCH	COL2A1	COL9A1	FLNC	FLRT1	KIF2A	FKRP	MTPAP	LTBP4	LARGE1	GLE1	LPIN1	SCN1B	TMEM216	NPC2	UBA1	WNT1
COL11A1	COL4A3	COL9A2	GNE	GAD1	KIF5C	FKTN	MTTP	MAT2A	MED12	LAMB2	PDHA1	SCN2A	TMEM231	PSAP	VAPB
COL11A2	COL4A4	CRYL1	HACD1	GBA2	KNL1	GAA	NOP56	MED12	MEF2C	LRP4	PFKM	SLC2A1	TMEM237	SGSH	VRK1
COL2A1	COL4A5	CRYM	HNRNPA1	GJC2	MBD5	GFPT1	NPC1	MFAP5	PAFAH1B1	MUSK	PGAM2	STXBP1	TMEM67	SLC17A5
COL4A3	COL4A6	GSDME	HNRNPA2B1	HSPD1	MCPH1	GMPPB	NPC2	MYH11	PIK3CA	MYBPC1	PGK1	SYN1	TTC21B	SMPD1
COL4A4	COL9A1	DIABLO	ISCU	KIF1A	MED17	HNRNPDL	OPA1	MYLK	PIK3R2	MYH3	PGM1	TBC1D24	ZNF423	SUMF1
COL4A5	COL9A2	DIAPH1	KBTBD13	KIF1C	NHEJ1	ITGA7	OPA3	NOTCH1	POMGNT1	MYH8	PHKA1	TNK2
COL4A6	CRYM	DIAPH3	KLHL40	KIF5A	NIN	LAMA2	PDYN	PLOD1	POMT1	NALCN	PHKB
COL9A1	DCDC2	DSPP	KLHL41	L1CAM	PCNT	LARGE1	PEX7	PLOD3	POMT2	PIEZO2	PNPLA2
COL9A2	GSDME	ELMOD3	KLHL9	LYST	PHC1	LMNA	PHYH	PRDM5	RAB18	PIP5K1C	POLG2
CRYM	DIABLO	EPS8	LAMP2	MAG	PNKP	MYOT	POLG	PRKG1	RAB3GAP1	PLEC	PRKAG2
DCDC2	DIAPH1	ESPN	LDB3	MARS1	PQBP1	PABPN1	PPP2R2B	PYCR1	RAB3GAP2	PLOD2	PUS1
GSDME	DIAPH3	ESRRB	LMOD3	MTRFR	RARS2	PLEC	PRKCG	RIN2	RELN	PREPL	PYGM
DIABLO	DSPP	EYA1	MATR3	NIPA1	RBBP8	POMGNT1	SACS	SKI	RTTN	RAPSN	RBCK1
DIAPH1	EDN3	EYA4	MEGF10	NT5C2	SARS1	POMK	SETX	SLC2A10	RXYLT1	SCN4A	RRM2B
DIAPH3	EDNRB	FOXI1	MSTN	NT5E	SEPSECS	POMT1	SIL1	SLC39A13	SNAP29	SNAP25	SLC16A1
DSPP	ELMOD3	GIPC3	MTM1	OPA3	SLC25A19	POMT2	SPG7	SMAD3	SRPX2	SYNE1	SLC22A5
EDN3	EPS8	GJB2	MTMR14	PGAP1	SRD5A3	SELENON	SPTBN2	TGFB2	TUBA8	SYT2	SLC25A20
EDNRB	ESPN	GJB3	MYBPC1	PLP1	STAMBP	SGCA	SYNE1	TGFB3	TUBB2B	TNNI2	TAFAZZIN
ELMOD3	ESRRB	GJB6	MYBPC3	RAB3GAP2	STIL	SGCB	TBP	TGFBR1	TUBB3	TNNT3	YARS2
EPS8	EYA1	ADGRV1	MYF6	REEP1	TAF2	SGCD	TDP1	TGFBR2	TUBG1	TPM2
EPS8L2	EYA4	GPSM2	MYH14	REEP2	TMEM135	SGCG	TGM6	TNXB	VLDLR	ZC4H2
ESPN	RIPOR2	GRHL2	MYH2	RTN2	TRAPPC9	SMCHD1	TTBK2	ZNF469	WDR62
ESRRB	FOXI1	GRXCR1	MYH7	SLC16A2	TSEN2	SYNE1	TTPA
EYA1	GIPC3	GRXCR2	MYOT	SLC33A1	TSEN34	SYNE2	TWNK
EYA4	GJB2	GTPBP3	NEB	SPART	TSEN54	TCAP	VAMP1
RIPOR2	GJB3	HARS2	OPA1	SPAST	TTC5	TMEM43	VLDLR
FGF3	GJB6	HGF	ORAI1	SPG11	TUBG1	TNPO3	ZNF592
FGFR1	ADGRV1	HOMER2	PABPN1	SPG21	VPS13B	TRAPPC11
FGFR2	GPSM2	HSD17B4	PLEC	SPG7	VRK1	TRIM32
FOXI1	GRHL2	ILDR1	POLG	TECPR2	WDR62	TTN
GATA3	GRXCR1	KARS1	PUS1	TFG	ZNF335
GIPC3	GRXCR2	KCNE1	RRM2B	USP8
GJB2	HARS2	KCNJ10	RYR1	VPS37A
GJB3	HGF	KCNQ1	SELENON	WASHC5
GJB6	HOMER2	KCNQ4	SIL1	WDR48
ADGRV1	HSD17B4	LARS2	SPEG	ZFR
GPSM2	ILDR1	LHFPL5	STAC3	ZFYVE26
GRHL2	KARS1	LOXHD1	STIM1	ZFYVE27
GRXCR1	KCNE1	LRTOMT	SUCLA2
GRXCR2	KCNJ10	MARVELD2	TIA1
HARS2	KCNQ1	MSRB3	TK2
HGF	KCNQ4	MTO1	TNNT1
HOMER2	LARS2	MYH14	TPM2
HSD17B4	LHFPL5	MYH9	TPM3
ILDR1	LOXHD1	MYO15A	TRIM32
KARS1	LRTOMT	MYO3A	TTN
KCNE1	MARVELD2	MYO6	TWNK
KCNJ10	MIR96	MYO7A	VCP
KCNQ1	MITF	OTOA	VMA21
KCNQ4	MSRB3	OTOF	YARS2
KITLG	MT-RNR1	OTOG
LARS2	MT-TS1	OTOGL
LHFPL5	MYH14	P2RX2
LOXHD1	MYH9	PCDH15
LOXL3	MYO15A	PDZD7
LRTOMT	MYO3A	PJVK
MARVELD2	MYO6	PNPT1
MCM2	MYO7A	POU3F4
MET	NARS2	POU4F3
MIR96	NLRP3	PRPS1
MITF	OPA1	PTPRQ
MSRB3	OSBPL2	RDX
MT-RNR1	OTOA	SERPINB6
MT-TL1	OTOF	SIX1
MT-TS1	OTOG	SIX5
MYH14	OTOGL	SLC17A8
MYH9	P2RX2	SLC26A4
MYO15A	PAX3	SLC26A5
MYO3A	PCDH15	SMPX
MYO6	PDZD7	STRC
MYO7A	PJVK	SYNE4
NARS2	PNPT1	TBC1D24
NLRP3	POLR1C	TECTA
OPA1	POLR1D	TFB1M
OSBPL2	POU3F4	TIMM8A
OTOA	POU4F3	TJP2
OTOF	PRPS1	TMC1
OTOG	PTPRQ	TMIE
OTOGL	RDX	TMPRSS3
P2RX2	SCN7A	TNC
PAX3	SERPINB6	TPRN
PCDH15	SIX1	TRIOBP
PDZD7	SIX5	TRMU
PEX1	SLC17A8	TSPEAR
PEX6	SLC26A4	USH1C
PJVK	SLC26A5	USH1G
PNPT1	SLITRK6	USH2A
POLR1C	SMPX	WFS1
POLR1D	SNAI2	WHRN
POU3F4	SOX10	MT-RNR1
POU4F3	STRC	MT-TS1
PRPS1	SYNE4
PTPRQ	TBC1D24
RDX	TCOF1
ROR1	TECTA
S1PR2	TECTB
SERPINB6	TJP2
SIX1	TMC1
SIX5	TMEM132E
SLC17A8	TMIE
SLC22A4	TMPRSS3
SLC26A4	TNC
SLC26A5	TPRN
SLITRK6	TRIOBP
SMPX	TSPEAR
SNAI2	USH1C
SOX10	USH1G
STRC	USH2A
SYNE4	WFS1
TBC1D24	WHRN
TBX1
TCOF1
TECTA
TECTB
TIMM8A
TJP2
TMC1
TMEM132E
TMIE
TMPRSS3
TNC
TPRN
TRIOBP
TSPEAR
USH1C
USH1G
USH2A
WFS1
WHRN

## Sheet: Supplementary Table 2
Supplementary Table 2 Complete list of cases with phenotypic and genotypic information
Patient NO#	Case ID	Gender	Age at testing	Patient phenotype	Consanguinty	NGS test design	NGS test type	Clinical indication (Top-level HPO term)	Inheritance	Gene	Variant type	Known/Novel variant	Genomic position (hg19)	Zygosity	Transcript	DNA change	Protein change	Variant origin	OMIM phenotype(s) of the gene	ACMG classification (last evaluated July 2021)	Final result	Reported elsewhere
1	9106286	F	36 y	Difficulty in climbing; Needing assistance to sit and stand; Absent Deep tendon reflexes; Almost unaided walking; Neck flexor weakness; Scapular winging; Elevated Creatine kinase (CK); EMG: Myopathic process (Pattern 3)	Yes	Solo	Exome	Abnormality of the musculature; HP:0003011	AR	CAPN3	Inframe del	K	chr15:42681287CCATTGA>C	Homo	NM_000070.3	c.795_800del	p.Ile266_Asp267del	Inherited	Muscular dystrophy, limb-girdle, autosomal recessive 1 253600 AR	Likely Pathogenic	Positive	PMID: 27020652
2	9106287	M	36 y	Difficulty in climbing; Weelchair bound; Macroglossia; Absent Deep tendon reflexes; Neck flexor weakness; Scapular winging; Elevated Creatine kinase (CK); EMG: Myopathic process (Pattern 3)	Yes	Solo	Exome	Abnormality of the musculature; HP:0003011	AR	CAPN3	Missense	K	chr15:42702844G>A	Homo	NM_000070.3	c.2243G>A	p.Arg748Gln	Inherited	Muscular dystrophy, limb-girdle, autosomal recessive 1 253600 AR	Pathogenic	Positive	PMID: 27020652
3	9106285	F	34 y	Progressive muscle weakness in proximal lower limbs; ptosis and diplopia; Elevated serum CK; EMG: myopathic pattern 3	No	Solo	Exome	Abnormality of the musculature; HP:0003011	AR	PLEC	Stop gain	K	chr8:145003680G>A	Compound het	NM_201384.3	c.2983C>T	p.Gln995*	Inherited	?Epidermolysis bullosa simplex with nail dystrophy 616487 AREpidermolysis bullosa simplex with muscular dystrophy 226670 AREpidermolysis bullosa simplex with pyloric atresia 612138 ARMuscular dystrophy, limb-girdle, autosomal recessive 17 613723 AR	Likely Pathogenic	Positive	PMID: 25556389
											Missense	K	chr8:144992567C>T	Compound het	NM_201384.3	c.11422G>A	p.Gly3808Ser	Inherited	?Epidermolysis bullosa simplex with nail dystrophy 616487 AREpidermolysis bullosa simplex with muscular dystrophy 226670 AREpidermolysis bullosa simplex with pyloric atresia 612138 ARMuscular dystrophy, limb-girdle, autosomal recessive 17 613723 AR	VUS
4	9113886	M	8 y	Progressive Muscle weakness, Difficulty climbing stairs, Mild joint laxity, Lumbar lordosis, Calf hypertrophy	Yes	Solo	Exome	Abnormality of the musculature; HP:0003011	Sporadic	___	___	___	___	___	___	___	___	___	___	___	Negative	___
5	8404767	M	1 y	Muscular Dystrophy	No	Solo	Exome	Abnormality of the musculature; HP:0003011	XLR	DMD	Frameshift	K	chrX:31525490CA>C	Hemi	NM_004006.3	c.8297del	p.Leu2766Argfs*17	Inherited	Becker muscular dystrophy 300376 XLR 3 Duchenne muscular dystrophy 310200 XLR 3	Likely Pathogenic	Positive	PMID: 27234031
6	9205537	M	9 y	Bardet-Biedl Syndrome	Yes	Solo	Exome	Abnormality of the nervous system; HP:0000707	AR	BBS2	Splicing	N	chr16:56543947C>G	Homo	NM_031885.5	c.535-1G>C	___	Inherited	Bardet-Biedl syndrome 2 615981 AR 3Retinitis pigmentosa 74 616562 AR 3	Likely Pathogenic	Positive	___
7	9003074	M	10 y	Muscular Dystrophy	No	Solo	Exome	Abnormality of the musculature; HP:0003011	XLR	DMD	Splicing	K	chrX:33038255C>T	Hemi	NM_004006.3	c.93+1G>A	___	Inherited	Becker muscular dystrophy 300376 XLR 3 Duchenne muscular dystrophy 310200 XLR 3	Pathogenic	Positive	PMID: 27234031
8	8101164	M	18 y	Bilateral Calf pseudo hypertrophy, Gower`s sign	No	Solo	Exome	Abnormality of the musculature; HP:0003011	XLR	DMD	Stop gain	K	chrX:31986494C>T	Hemi	NM_004006.3	c.6576G>A	p.Trp2192*	Inherited	Becker muscular dystrophy 300376 XLR 3 Duchenne muscular dystrophy 310200 XLR 3	Pathogenic	Positive	PMID: 27234031
9	9212132	M	12 y	Hypotonia from birth, Bilateral Clubfoot, Progressive muscle weakness more prominent in proximal muscles with contractures in the fingers, Tapered fingers, Difficulty climbing stairs, Hyperlaxity in elbows, Normal brain MRI, Hallux valgus, Death because of respiratory problems	Yes	Solo	Exome	Abnormality of the musculature; HP:0003011	AR	SYNE1	Stop gain	K	chr6:152451910G>A	Homo	NM_182961.4	c.26098C>T	p.Arg8700*	Inherited	Arthrogryposis multiplex congenita 3, myogenic type; #618484; ARSpinocerebellar ataxia, autosomal recessive 8; #610743; AR	Likely Pathogenic	Positive	PMID: 27234031
10	9202215	M	36 y	Muscular Dystrophy	Yes	Solo	Exome	Abnormality of the musculature; HP:0003011	AR	TTN	Stop gain	N	chr2:179659860C>T	Compound het	NM_001267550.2	c.1034G>A	p.Trp345*	Inherited	Cardiomyopathy, dilated, 1G 604145 3Cardiomyopathy, familial hypertrophic, 9 613765 AD 3Muscular dystrophy, limb-girdle, autosomal recessive 10 608807 AR 3Myopathy, myofibrillar, 9, with early respiratory failure 603689 AD 3Salih myopathy 611705 AR 3Tibial muscular dystrophy, tardive 600334 AD 3	VUS	VUS	___
											Missense	N	chr2:179393553C>T	Compound het	NM_001267550.2	c.106925G>A	p.Gly35642Asp	Inherited	Cardiomyopathy, dilated, 1G 604145 3Cardiomyopathy, familial hypertrophic, 9 613765 AD 3Muscular dystrophy, limb-girdle, autosomal recessive 10 608807 AR 3Myopathy, myofibrillar, 9, with early respiratory failure 603689 AD 3Salih myopathy 611705 AR 3Tibial muscular dystrophy, tardive 600334 AD 3	VUS		___
11	9210717	F	31 y	Difficulty in climbing; Weelchair bound; Ptosis; Needing assistance to stand; Calf hypertrophy; Absent Deep tendon reflexes; Scapular winging; Elevated Creatine kinase (CK); EMG: Severe myopathic process	Yes	Solo	Exome	Abnormality of the musculature; HP:0003011	AR	CAPN3	Frameshift	K	chr15:42702857CG>CAA	Homo	NM_000070.3	c.2257delinsAA	p.Asp753Lysfs*12	Inherited	Muscular dystrophy, limb-girdle, autosomal recessive 1 253600 AR	Pathogenic	Positive	PMID: 27020652
12	9217056	M	20 d	Bardet-Biedl syndrome	Yes	Solo	Exome	Abnormality of the nervous system; HP:0000707	AR	BBS2	Splicing	K	chr16:56545071C>T	Homo	NM_031885.5	c.471G>A	p.=	Inherited	Bardet-Biedl syndrome 2 615981 AR 3Retinitis pigmentosa 74 616562 AR 3	VUS	VUS	___
13	9008544	F	11 y	Hereditary Hearing Loss	Yes	Solo	Exome	Abnormality of the ear; HP:0000598	AR	CDH23	Frameshift	K	chr10:73485189CG>C	Homo	NM_022124.6	c.3492del	p.Leu1166Trpfs*11	Inherited	Deafness, autosomal recessive 12 601386 AR 3Usher syndrome, type 1D 601067 DR, AR 3Usher syndrome, type 1D/F digenic 601067 DR, AR 3{Pituitary adenoma 5, multiple types} 617540 AD 3	Likely Pathogenic	Positive	PMID: 31850270
14	9309837	F	1 m	Nonsyndromic type of ichthyosis	Yes	Solo	Targeted	Abnormality of the skin; HP:0000951	Sporadic	___	___	___	___	___	___	___	___	___	___	___	Negative	___
15	9212258	F	51 y	Blindness, Obesity	Yes	Solo	Exome	Abnormality of the eye; HP:0000478	Sporadic	___	___	___	___	___	___	___	___	___	___	___	Negative	___
16	9315935	F	22 y	Muscular Dystrophy	Yes	Solo	Targeted	Abnormality of the musculature; HP:0003011	AR	CAPN3	Stop gain	N	chr15:42691788TGTCTG>TC	Homo	NM_000070.3	c.1293_1297delinsC	p.Ser432*	Inherited	Muscular dystrophy, limb-girdle, autosomal recessive 1 253600 AR	Likely Pathogenic	Positive	___
17	9217218	M	17 y	History of an affected child with Muscular Dystrophy	Yes	Parents (Single)	Targeted	Abnormality of the musculature; HP:0003011	AR	DES	Missense	K	chr2:220284998G>A	Het	NM_001927.4	c.665G>A	p.Arg222His	Detected in parent(s)	Cardiomyopathy, dilated, 1I 604765 3Myopathy, myofibrillar, 1 601419 AD, AR 3Scapuloperoneal syndrome, neurogenic, Kaeser type 181400 AD 3	VUS	VUS	___
18	9106551	M	9 y	Nonsyndromic type of ichthyosis	Yes	Solo	Targeted	Abnormality of the skin; HP:0000951	AR	TGM1	Missense	K	chr14:24728293C>T	Homo	NM_000359.3	c.1147G>A	p.Val383Met	Inherited	Ichthyosis, congenital, autosomal recessive 1 242300 AR 3	Likely Pathogenic	Positive	___
19	9317114	M	9 y	Bilateral sensorineural hearing impairment, prelingual, severe-to-profound	Yes	Solo	Targeted	Abnormality of the ear; HP:0000598	AR	GJB2	Splicing	K	chr13:20766921C>T	Homo	NM_004004.6	c.-23+1G>A	___	Inherited	Bart-Pumphrey syndrome 149200 AD 3Deafness, autosomal dominant 3A 601544 AD 3Deafness, autosomal recessive 1A 220290 AR 3Hystrix-like ichthyosis with deafness 602540 AD 3Keratitis-ichthyosis-deafness syndrome 148210 AD 3Keratoderma, palmoplantar, with deafness 148350 AD 3Vohwinkel syndrome 124500 AD 3	Pathogenic	Positive	___
20	9317198	M	35 y	Hearing impairment; progressive, postlingual, Cochlear implantation; right ear	No	Solo	Targeted	Abnormality of the ear; HP:0000598	XLR	AIFM1	Missense	K	chrX:129270061G>A	Hemi	NM_004208.4	c.1264C>T	p.Arg422Trp	Inherited	Combined oxidative phosphorylation deficiency 6- 300816/Cowchock syndrome-310490/Deafness, X-linked 5- 300614	Likely Pathogenic	Positive	PMID: 31850270
21	9305692	M	26 y	Sensorineural hearing impairment, prelingual, Night blindness	Yes	Solo	Targeted	Abnormality of the ear; HP:0000598	AR	MYO7A	Stop gain	K	chr11:76877119C>T	Homo	NM_000260.4	c.1708C>T	p.Arg570*	Inherited	Deafness, autosomal recessive 2 600060 AR 3Usher syndrome, type 1B 276900 AR 3	Pathogenic	Positive	PMID: 31850270
22	9318063	F	3 y	Ataxia, seizure, developmental delay	Yes	Solo	Targeted	Abnormality of the nervous system; HP:0000707	Sporadic	___	___	___	___	___	___	___	___	___	___	___	Negative	___
23	9317074	F	31 y	Epilepsy, Intellectual disability, moderate, Delayed speech and language development	Yes	Solo	Targeted	Abnormality of the nervous system; HP:0000707	XLD	DCX	Stop gain	K	chrX:110653386C>CA	Het	NM_000555.3	c.483dup	p.Asp162*	De novo	Lissencephaly, X-linked 300067 XL 3Subcortical laminal heterotopia, X-linked 300067 XL 3	Pathogenic	Positive	___
24	9318292	M	10 y	Bardet-Biedl syndrome	Yes	Solo	Targeted	Abnormality of the nervous system; HP:0000707	AR	BBS7	Frameshift	K	chr4:122775861CCTCT>C	Homo	NM_176824.3	c.712_715del	p.Arg238Glufs*59	Inherited	Bardet-Biedl syndrome 7 615984 AR 3	Pathogenic	Positive	___
25	9208323	M	10 d	Ichthyosis, Nonsyndromic (R/O Lamellar type)	Yes	Solo	Targeted	Abnormality of the skin; HP:0000951	AR	CERS3	Stop gain	N	chr15:101031087G>A	Homo	NM_178842.5	c.223C>T	p.Arg75*	Inherited	Ichthyosis, congenital, autosomal recessive 9 615023 AR 3	Likely Pathogenic	Positive	___
26	9318936	M	5 y	Hypotonia, Delayed walking development, Increased falls, Gait ataxia, Intention tremor, Myopia, Cutaneous syndactyly of digits	Yes	Solo	Targeted	Abnormal central motor function; HP:0011442	AR	SACS	Frameshift	N	chr13:23914733G>GT	Homo	NM_014363.6	c.3281dup	p.Asn1094Lysfs*18	Inherited	Spastic ataxia, Charlevoix-Saguenay type 270550 AR 3	Likely Pathogenic	Positive	___
27	9319177	M	1 y	Glutaric aciduria, type I	Yes	Solo	Targeted	Abnormality of metabolism/homeostasis; HP:0001939	AR	GCDH	Missense	K	chr19:13008638C>T	Homo	NM_000159.4	c.1204C>T	p.Arg402Trp	Inherited	Glutaricaciduria, type I 231670 AR 3	Pathogenic	Positive	___
28	9319309	F	17 y	Ataxia, Gait disturbance, Intermittent claudication, An abnormality in voluntary or involuntary eye movements or their control	Yes	Solo	Targeted	Abnormal central motor function; HP:0011442	Familial	___	___	___	___	___	___	___	___	___	___	___	Negative	___
29	9319612	M	32 y	Onset in adolescent age, Muscle stiffness, Warm-up phenomenon, Delayed relaxation of muscle after contraction, Muscle hypertrophy of the upper and lower extremities	Yes	Solo	Targeted	Abnormality of the musculature; HP:0003011	AR	CLCN1	Splicing	K	chr7:143020479G>A	Compound Het	NM_000083.3	c.774G>A	p.=	Inherited	Myotonia congenita, dominant 160800 AD 3Myotonia congenita, recessive 255700 AR 3Myotonia levior, recessive 3	Likely Pathogenic	Positive	___
											Frameshift	K	chr7:143048876AC>A	Compound Het	NM_000083.3	c.2789del	p.Pro930Leufs*18	Inherited	Myotonia congenita, dominant 160800 AD 3Myotonia congenita, recessive 255700 AR 3Myotonia levior, recessive 3	Likely Pathogenic		___
30	9319767	M	3 y	Hydrocephalus, Cerebellar hypoplasia, Hypotonia, Buphthalmos, Aphakia, Microphthalmia , Low palpebral fissure, High-arched palate, Abdominal obesity	Yes	Solo	Targeted	Abnormality of the nervous system; HP:0000707	AR	POMGNT1	Frameshift	N	chr1:46655190C>CA	Homo	NM_001243766.2	c.1834dup	p.Trp612Leufs*14	Inherited	Muscular dystrophy-dystroglycanopathy (congenital with brain and eye anomalies), type A, 3 253280 AR 3Muscular dystrophy-dystroglycanopathy (congenital with mental retardation), type B, 3 613151 AR 3Muscular dystrophy-dystroglycanopathy (limb-girdle), type C, 3 613157 AR 3Retinitis pigmentosa 76 617123 AR 3	Likely Pathogenic	Positive	___
31	9319953	F	4 y	Progressive cerebellar ataxia, Epilepsy, Language and Psychomotor development deficiency, Optic atrophy	Yes	Solo	Targeted	Abnormality of the nervous system; HP:0000707	Sporadic	___	___	___	___	___	___	___	___	___	___	___	Negative	___
32	9319961	M	15 y	Epidermolysis bullosa	No	Solo	Targeted	Abnormality of the skin; HP:0000951	Familial	___	___	___	___	___	___	___	___	___	___	___	Negative	___
33	8802169	M	33 y	Prelingual hearing impairment; moderate	Yes	Solo	Targeted	Abnormality of the ear; HP:0000598	AR	USH2A	Stop gain	K	chr1:215847461G>A	Homo	NM_206933.4	c.13792C>T	p.Gln4598*	Inherited	Retinitis pigmentosa 39 613809 3Usher syndrome, type 2A 276901 AR 3	Pathogenic	Positive	PMID: 31850270
34	9319929	F	27 y	Lower limb pain, edema of the lower limbs, mild muscle weakness, history of ptosis. Differential diagnosis:-Trifunctional protein deficiency -Long-chain 3-hydroxyacyl-CoA dehydrogenase (LCHAD) deficiency	Yes	Solo	Targeted	Abnormality of the musculature; HP:0003011	Sporadic	___	___	___	___	___	___	___	___	___	___	___	Negative	___
35	9320272	M	28 y	Muscular Dystrophy	Yes	Solo	Targeted	Abnormality of the musculature; HP:0003011	AR	CAPN3	Missense	K	chr15:42702844G>A	Homo	NM_000070.3	c.2243G>A	p.Arg748Gln	Inherited	Muscular dystrophy, limb-girdle, autosomal recessive 1 253600 AR	Pathogenic	Positive	___
36	9400316	F	35 y	Limb-girdle muscle weakness; Limb-girdle muscle atrophy; Calf muscle hypertrophy; Myopathic changes seen on EMG; Increased serum creatine kinase	Yes	Solo	Targeted	Abnormality of the musculature; HP:0003011	AR	SGCA	Missense	K	chr17:48247606C>T	Potential Compound het	NM_000023.4	c.850C>T	p.Arg284Cys	Inherited	Muscular dystrophy, limb-girdle, autosomal recessive 3 608099 AR 3	Pathogenic	Positive	___
											Missense	K	chr17:48245014C>T	Potential Compound het	NM_000023.4	c.229C>T	p.Arg77Cys	De novo	Muscular dystrophy, limb-girdle, autosomal recessive 3 608099 AR 3	Pathogenic		___
37	9400503	F	9 y	Developmental delay, Speech impairment, Mental retardation, Seizures, Abnormal gait, Lower limb spasticity, Upper limb spasticity, mild	Yes	Solo	Targeted	Abnormality of the nervous system; HP:0000707	AR	ERLIN2	Stop gain	K	chr8:37607361AC>A	Homo	NM_007175.8	c.549del	p.Tyr183*	Inherited	Spastic paraplegia 18, autosomal recessive 611225 AR 3	Likely Pathogenic	Positive	___
38	9401237	M	8 y	Visual impairment, Obesity	Yes	Solo	Targeted	Abnormality of the eye; HP:0000478	Sporadic	___	___	___	___	___	___	___	___	___	___	___	Negative	___
39	9401260	F	6 y	Hearing loss, prelingual, non-syndromic, non progressive	Yes	Solo	Targeted	Abnormality of the ear; HP:0000598	Sporadic	___	___	___	___	___	___	___	___	___	___	___	Negative	___
40	9318296	F	6 y	Muscle stiffness; Myotonia; Delayed relaxation of muscle fibers after contraction, lower limbs	Yes	Solo	Targeted	Abnormality of the musculature; HP:0003011	Sporadic	___	___	___	___	___	___	___	___	___	___	___	Negative	___
41	9402844	F	12 y	Recurrent bone fractures; Growth failure; Delayed puberty	Yes	Solo	Targeted	Abnormality of the skeletal system; HP:0000924	AR	COL1A2	Missense	K	chr7:94038894G>A	Homo	NM_000089.4	c.910G>A	p.Gly304Ser	Inherited	Ehlers-Danlos syndrome, arthrochalasia type, 2 617821 AD 3Ehlers-Danlos syndrome, cardiac valvular type 225320 AR 3Osteogenesis imperfecta, type II 166210 AD 3Osteogenesis imperfecta, type III 259420 AD 3Osteogenesis imperfecta, type IV 166220 AD 3{Osteoporosis, postmenopausal} 166710 AD 3	Likely Pathogenic	Positive	___
42	9306072	F	2 y	Birth weight less than normal; Birth length less than normal; Coarse facial features; Eyelid edema; Depressed nasal bridge; Anteverted nares; Gum hypertrophy; Joint contracture	Yes	Solo	Targeted	Abnormality of metabolism/homeostasis; HP:0001939	AR	GNPTAB	Frameshift	K	chr12:102158732GACTA>G	Homo	NM_024312.5	c.1959_1962del	p.Ser654Profs*2	Inherited	Mucolipidosis II alpha/beta 252500 AR 3Mucolipidosis III alpha/beta 252600 AR 3	Pathogenic	Positive	___
43	9404141	M	7.5 y	Hearing loss, prelingual, non-syndromic	Yes	Solo	Targeted	Abnormality of the ear; HP:0000598	Sporadic	___	___	___	___	___	___	___	___	___	___	___	Negative	___
44	9201216	M	5 y	Developmental delay, Mental retardation, Ataxia, Hypotonia, Nystagmus, Strabismus, Tongue protrusion	Yes	Solo	Targeted	Abnormality of the nervous system; HP:0000707	AR	CEP290	Stop gain	K	chr12:88471040C>A	Homo	NM_025114.4	c.5668G>T	p.Gly1890*	Inherited	?Bardet-Biedl syndrome 14 615991 AR 3Joubert syndrome 5 610188 AR 3Leber congenital amaurosis 10 611755 3Meckel syndrome 4 611134 AR 3Senior-Loken syndrome 6 610189 AR 3	Pathogenic	Positive	___
45	9404292	F	8 y	Congenital sensorineural hearing loss, bilateral, moderate	Yes	Solo	Targeted	Abnormality of the ear; HP:0000598	Sporadic	___	___	___	___	___	___	___	___	___	___	___	Negative	___
46	9404297	M	2 m	Frontal bossing; Flat face; Cataracts; Low nasal bridge; Joint contractures; Rhizomelic limb shortening	Yes	Solo	Targeted	Abnormality of metabolism/homeostasis; HP:0001939	AR	PEX7	Missense	K	chr6:137147477T>G	Homo	NM_000288.4	c.209T>G	p.Leu70Trp	Inherited	Peroxisome biogenesis disorder 9B 614879 AR 3Rhizomelic chondrodysplasia punctata, type 1 215100 AR 3	Likely Pathogenic	Positive	___
47	9404345	M	11 y	Cerebellar ataxia; Oculomotor apraxia; Cutaneous telangiectasia; Increased levels of alpha fetoprotein; Reduced IgA levels	No	Solo	Targeted	Abnormal central motor function; HP:0011442	AR	ATM	Missense	N	chr11:108196918A>G	Compound Het	NM_000051.4	c.6941A>G	p.Gln2314Arg	Inherited	Ataxia-telangiectasia 208900 AR 3	VUS	VUS	___
											Missense	N	chr11:108163434T>G	Compound Het	NM_000051.4	c.4525T>G	p.Cys1509Gly	Inherited	Ataxia-telangiectasia 208900 AR 3	VUS		___
											Splicing	K	chr11:108159834A>G	Compound Het	NM_000051.4	c.4236+4A>G	___	Inherited	Ataxia-telangiectasia 208900 AR 3	VUS		___
48	9404542	M	7 y	Abnormality of vision; Polydactyly	Yes	Solo	Targeted	Abnormality of the eye; HP:0000478	Familial	___	___	___	___	___	___	___	___	___	___	___	Negative	___
49	9405208	F	12 y	Muscle weakness, proximal>distal; Unable to walk; Complete loss of immunostaining for alpha-sarcoglycan	Yes	Solo	Targeted	Abnormality of the musculature; HP:0003011	Familial	___	___	___	___	___	___	___	___	___	___	___	Negative	___
50	9405582	M	4 y	Macrocephaly; Cafe-au-lait spots; Axillary freckling; Lordosis	No	Solo	Targeted	Abnormality of the skin; HP:0000951	AD	NF1	Frameshift	N	chr17:29559187CA>C	Het	NM_001042492.3	c.3297del	p.Lys1099Asnfs*13	De novo	Neurofibromatosis, familial spinal 162210 AD 3Neurofibromatosis, type 1 162200 AD 3Neurofibromatosis-Noonan syndrome 601321 AD 3Watson syndrome 193520 AD 3	Pathogenic	Positive	___
51	9402435	F	29 y	Hearing loss	Yes	Solo	Targeted	Abnormality of the ear; HP:0000598	Familial	___	___	___	___	___	___	___	___	___	___	___	Negative	___
52	9405002-1	F	8 y	Cerebellar ataxia; Conjunctival telangiectasia; Oculomotor abnormalities; Cafe-au-lait spots; Tremor	Yes	Solo	Targeted	Abnormal central motor function; HP:0011442	AR	ATM	Stop gain	K	chr11:108115681G>T	Homo	NM_000051.4	c.829G>T	p.Glu277*	Inherited	Ataxia-telangiectasia 208900 AR 3	Pathogenic	Positive	___
53	9405002-2	M	10 y	Developmental delay; Speech problem; Mental retardation; Autistic behavior; Strabismus; Vision problem; Large ears; CHD (PDA); Self-talking; Repetitive movements. Sibling has been diagnosed with Ataxia telangiectasia	Yes	Solo	Exome	Abnormality of the nervous system; HP:0000707	Sporadic	___	___	___	___	___	___	___	___	___	___	___	Negative	___
54	9319962	F	23 y	Prelingual sensorineural hearing impairment; Nyctalopia	Yes	Solo	Targeted	Abnormality of the ear; HP:0000598	AR	MYO7A	Stop gain	K	chr11:76900448ATGCCCGGG>AA	Homo	NM_000260.4	c.3564_3571delinsA	p.Tyr1188*	Inherited	Deafness, autosomal recessive 2 600060 AR 3Usher syndrome, type 1B 276900 AR 3	Pathogenic	Positive	PMID: 31850270
55	9406302	F	11 m	Abnormal eye movements; Hypotonia; Developmental delay; Flat face; Low nasal bridge	Yes	Solo	Targeted	Abnormality of the nervous system; HP:0000707	AR	TMEM67	Missense	K	chr8:94792831A>G	Homo	NM_153704.6	c.725A>G	p.Asn242Ser	Inherited	?RHYNS syndrome 602152 AR 3COACH syndrome 216360 AR 3Joubert syndrome 6 610688 AR 3Meckel syndrome 3 607361 AR 3Nephronophthisis 11 613550 AR 3{Bardet-Biedl syndrome 14, modifier of} 615991 AR 3	Pathogenic	Positive	___
56	9406438	F	8 y	Cerebellar ataxia; Hyporeflexia of upper and lower limbs; vitamin E treatment	Yes	Solo	Targeted	Abnormal central motor function; HP:0011442	AR	TTPA	Frameshift	N	chr8:63973849CA>C	Homo	NM_000370.3	c.798del	p.Glu267Lysfs*27	Inherited	Ataxia with isolated vitamin E deficiency- 277460- AR	Likely Pathogenic	Positive	___
57	9406868	M	8 y	Hypotonia, neonatal; Delayed motor milestones; Muscle atrophy; Proximal joint contractures; Distal joint laxity; Scoliosis; Calcaneal protrusion; Decreased reflexes	Yes	Solo	Targeted	Abnormality of the musculature; HP:0003011	AR	COL6A2	Frameshift	N	chr21:47545207G>GA	Homo	NM_001849.4	c.1799dup	p.Thr601Aspfs*8	Inherited	?Myosclerosis, congenital 255600 AR 3Bethlem myopathy 1 158810 AD, AR 3Ullrich congenital muscular dystrophy 1 254090 AD, AR 3	Likely Pathogenic	Positive	___
58	9309511	M	3 m	General distribution of ichthyosis at birth; Pustules on erythematous base; Scaly skin; Hypotrichosis; Eclabium	Yes	Solo	Targeted	Abnormality of the skin; HP:0000951	AR	TGM1	Missense	K	chr14:24727873C>T	Homo	NM_000359.3	c.1166G>A	p.Arg389His	Inherited	Ichthyosis, congenital, autosomal recessive 1 242300 AR 3	Likely Pathogenic	Positive	___
59	9406969	F	8 y	Cafe-au-lait spots; Freckling; Neurofibromas	Yes	Solo	Targeted	Abnormality of the skin; HP:0000951	AD	NF1	Stop gain	K	chr17:29588751C>T	Het	NM_000267.3	c.4537C>T	p.Arg1513*	De novo	Neurofibromatosis, familial spinal 162210 AD 3Neurofibromatosis, type 1 162200 AD 3Neurofibromatosis-Noonan syndrome 601321 AD 3Watson syndrome 193520 AD 3	Pathogenic	Positive	___
60	9407017	M	12 y	Gait ataxia, progressive; Dysarthria; Hyporeflexia; Tremor; Strabismus	Yes	Solo	Targeted	Abnormal central motor function; HP:0011442	Familial	___	___	___	___	___	___	___	___	___	___	___	Negative	___
61	9407033	F	1 y	Vomiting; Seizures; Episode of coma; Hypotonia; Myoclonic jerks; Developmental delay; Microcephaly; Abnormal eye movement	Yes	Solo	Targeted	Abnormality of metabolism/homeostasis; HP:0001939	Familial	___	___	___	___	___	___	___	___	___	___	___	Negative	___
62	9401528	F	34 y	Hearing loss, congenital, bilateral	No	Solo	Targeted	Abnormality of the ear; HP:0000598	AD	MITF	Stop gain	K	chr3:70005611C>T	Het	NM_000248.4	c.640C>T	p.Arg214*	Inherited	COMMAD syndrome 617306 AR 3Tietz albinism-deafness syndrome 103500 AD 3Waardenburg syndrome, type 2A 193510 AD 3Waardenburg syndrome/ocular albinism, digenic 103470 AD 3{Melanoma, cutaneous malignant, susceptibility to, 8} 614456 3	Pathogenic	Positive	PMID: 31850270
63	9407532	F	22 y	Muscle atrophy; Spastic gait; Dysarthria; Cognitive deficits; Tremor; Lower limb spasticity; Hyperreflexia; Motor neuropathy; Thin corpus callosum	No(Same region)	Solo	Targeted	Abnormal central motor function; HP:0011442	AR	SPG11	Stop gain	N	chr15:44876405G>A	Homo	NM_025137.4	c.5473C>T	p.Gln1825*	Inherited	Amyotrophic lateral sclerosis 5, juvenile 602099 AR 3Charcot-Marie-Tooth disease, axonal, type 2X 616668 AR 3Spastic paraplegia 11, autosomal recessive 604360 AR 3	Likely Pathogenic	Positive	___
64	9407808	M	35 y	Muscle stiffness; Delayed relaxation of muscle fibers after contraction; Cold temperatures exacerbate symptoms; Muscle hypertrophy; Handgrip myotonia; Eyelid myotonia	No	Solo	Targeted	Abnormality of the musculature; HP:0003011	AR	CLCN1	Missense	N	chr7:143039069G>A	Compound Het	NM_000083.3	c.1630G>A	p.Val544Met	Inherited	Myotonia congenita, dominant 160800 AD 3Myotonia congenita, recessive 255700 AR 3Myotonia levior, recessive 3	VUS	VUS	___
											Missense	K	chr7:143017768C>T	Compound Het	NM_000083.3	c.313C>T	p.Arg105Cys	Inherited	Myotonia congenita, dominant 160800 AD 3Myotonia congenita, recessive 255700 AR 3Myotonia levior, recessive 3	VUS		___
65	9408012	F	9 m	History of a child who died at the age of 9 months with Bullous blistering lesions apparent shortly after birth; Loss of nails; Failure to thrive; Hypopigmented scarring; Eye blister	Yes	Parents (Single)	Targeted	Abnormality of the skin; HP:0000951	AR	LAMB3	Stop gain	N	chr1:209796000G>T	Het	NM_000228.3	c.2582C>A	p.Ser861*	Detected in parent(s)	Amelogenesis imperfecta, type IA 104530 AD 3Epidermolysis bullosa, junctional, Herlitz type 226700 AR 3Epidermolysis bullosa, junctional, non-Herlitz type 226650 AR 3	Likely Pathogenic	Positive	___
66	9408161	Fetus	Prenatal	History of an affected fetus with Polycystic kidneys; Postaxial polydactyly; Encephalocele	Yes	Parents (Single)	Targeted	Abnormality of prenatal development or birth; HP:0001197	Sporadic	___	___	___	___	___	___	___	___	___	___	___	Negative	___
67	9409191	M	1 y	Microcephaly; Seizures; Delayed motor development; Vision impairment; Hyperammonemia at birth	Yes	Solo	Targeted	Abnormality of the nervous system; HP:0000707	AR	PNKP	Missense	K	chr19:50365681C>T	Compound Het	NM_007254.4	c.976G>A	p.Glu326Lys	Inherited	Ataxia-oculomotor apraxia 4 616267 AR 3Microcephaly, seizures, and developmental delay 613402 AR 3	Pathogenic	Positive	___
											Frameshift	N	chr19:50365068G>GCGAC	Compound Het	NM_007254.4	c.1255_1258dup	p.Ala420Glyfs*75	Inherited	Ataxia-oculomotor apraxia 4 616267 AR 3Microcephaly, seizures, and developmental delay 613402 AR 3	Likely Pathogenic		___
68	9401233	M	36 y	Muscle weakness in lower limbs, proximal and distal; Increased creatine kinase; Muscle pain	Yes	Solo	Targeted	Abnormality of the musculature; HP:0003011	AR	DYSF	Missense	K	chr2:71825856T>C	Homo	NM_003494.4	c.3683T>C	p.Leu1228Pro	Inherited	Miyoshi muscular dystrophy 1 254130 AR 3Muscular dystrophy, limb-girdle, autosomal recessive 2 253601 AR 3Myopathy, distal, with anterior tibial onset 606768 AR 3	Likely Pathogenic	Positive	___
69	9409430	F	10 y	Muscle weakness; Exercise-associated muscle cramps; Lordotic posture; Calf muscle hypertrophy; Very weak and patchy immunostaining for alpha-sarcoglycan	Yes	Solo	Targeted	Abnormality of the musculature; HP:0003011	AR	SGCA	Missense	K	chr17:48244969T>C	Homo	NM_000023.4	c.184T>C	p.Tyr62His	Inherited	Muscular dystrophy, limb-girdle, autosomal recessive 3 608099 AR 3	Likely Pathogenic	Positive	___
70	9409662	M	11 y	Ataxic gait; Telangiectasia; Nystagmus; Oculomotor apraxia; Dysarthric speech; Tremor; Increased levels of alpha fetoprotein	Yes	Solo	Targeted	Abnormal central motor function; HP:0011442	AR	ATM	Missense	K	chr11:108186590A>G	Homo	NM_000051.4	c.6047A>G	p.Asp2016Gly	Inherited	Ataxia-telangiectasia 208900 AR 3	Likely Pathogenic	Positive	___
71	9101057	Fetus	Prenatal	History of an affected fetus with Cystic dysplasia in kidneys; Meningocele, occipital; Hypertelorism; Low-set ears; Posteriorly rotated ears; Uterine abnormality; Oligohydramnios	No	Parents (Single)	Targeted	Abnormality of prenatal development or birth; HP:0001197	AR	CEP290	Frameshift	K	chr12:88512304A>AT	Het	NM_025114.4	c.1666dup	p.Ile556Asnfs*20	Detected in parent(s)	?Bardet-Biedl syndrome 14 615991 AR 3Joubert syndrome 5 610188 AR 3Leber congenital amaurosis 10 611755 3Meckel syndrome 4 611134 AR 3Senior-Loken syndrome 6 610189 AR 3	Pathogenic	Positive	___
72	9410155	M	38 y	Muscle weakness, lower; Muscle cramps; MRI shows fat deposition in affected muscle	No	Solo	Targeted	Abnormality of the musculature; HP:0003011	AR	ANO5	Missense	K	chr11:22283777T>C	Homo	NM_213599.3	c.1733T>C	p.Phe578Ser	Inherited	Gnathodiaphyseal dysplasia 166260 AD 3Miyoshi muscular dystrophy 3 613319 AR 3Muscular dystrophy, limb-girdle, autosomal recessive 12 611307 AR 3	Likely Pathogenic	Positive	___
73	9410269	F	20 y	Delayed motor development; Mental retardation, moderate to severe; Short stature; Recurrent fractures; Delayed teething; Onset in infancy	Yes	Solo	Targeted	Abnormality of the skeletal system; HP:0000924	Familial	___	___	___	___	___	___	___	___	___	___	___	Negative	___
74	9410511	F	2 y	Global developmental delay; Microcephaly; Strabismus; Hypotonia; Spasticity; MRI shows cerebellar atrophy with delayed myelination	Yes	Solo	Targeted	Abnormality of the nervous system; HP:0000707	AR	EXOSC3	Missense	K	chr9:37783990T>G	Homo	NM_016042.4	c.395A>C	p.Asp132Ala	Inherited	Pontocerebellar hypoplasia, type 1B 614678 AR 3	Pathogenic	Positive	PMID: 30950035
75	9410535	F	49 y	Hearing loss	Yes	Solo	Targeted	Abnormality of the ear; HP:0000598	Familial	___	___	___	___	___	___	___	___	___	___	___	Negative	___
76	9410610	F	4 y	Numerous multiple fractures presented from infancy; Blue sclerae; Short femur length (Rt.) due to several fractures; Round face	Yes	Solo	Targeted	Abnormality of the skeletal system; HP:0000924	AR	SERPINF1	Inframe del	N	chr17:1679858TATC>T	Homo	NM_002615.7	c.823_825del	p.Ile275del	Inherited	Osteogenesis imperfecta, type VI 613982 3	VUS	VUS	___
77	9410930	M	20 y	Hearing loss, sensorineural (profound), prelingual, nonsyndromic	Yes	Solo	Targeted	Abnormality of the ear; HP:0000598	AR	OTOF	Frameshift	K	chr2:26702452T>TC	Homo	NM_194248.3	c.1981dup	p.Asp661Glyfs*2	Inherited	Auditory neuropathy, autosomal recessive, 1 601071 AR 3Deafness, autosomal recessive 9 601071 AR 3	Pathogenic	Positive	PMID: 31850270
78	9211571	F	3 y	Shortening of limbs, upper and lower; Delayed development; Seizures; Microcephaly; Dry skin on cheeks; Upward slanting palpebral fissures; Strabismus; Cataract surgery; Contractures of large joints	Yes	Solo	Targeted	Abnormality of metabolism/homeostasis; HP:0001939	AR	PEX5	Frameshift	N	chr12:7354867G>GGGCAGGTGTCCCTGGAGTCCGG	Homo	NM_001131023.2	c.719_740dup	p.Ser250Valfs*32	Inherited	Peroxisome biogenesis disorder 2A (Zellweger) 214110 AR 3Peroxisome biogenesis disorder 2B 202370 AR 3Rhizomelic chondrodysplasia punctata, type 5 616716 AR 3	Likely Pathogenic	Positive	___
79	9411050	M	33 y	Lower limb weakness; Spastic gait; Hyperreflexia; Seizure; Dysarthria; Oculomotor apraxia; Wheelchairbound	No	Solo	Targeted	Abnormal central motor function; HP:0011442	AD	SPAST	Missense	K	chr2:32366975G>A	Het	NM_014946.4	c.1496G>A	p.Arg499His	Inherited	Spastic paraplegia 4, autosomal dominant 182601 AD 3	Pathogenic	Positive	___
80	9411125	F	3 y	History of an affected child (now deceased) with Microcephaly; Seizures ; Cerebral Palsy	Yes	Parents (Single)	Targeted	Abnormality of the nervous system; HP:0000707	AR	VPS13B	Stop gain	N	chr8:100887658C>T	Het	NM_017890.5	c.11833C>T	p.Arg3945*	Detected in parent(s)	Cohen syndrome 216550 AR 3	Likely Pathogenic	Positive	___
81	9411193	M	5 m	Ataxia; Microcephaly; Frontal bossing; Micrognathia; Long philtrum; Low set ear; Inferior vermian hypoplasia	Yes	Solo	Targeted	Abnormality of the nervous system; HP:0000707	Sporadic	___	___	___	___	___	___	___	___	___	___	___	Negative	___
82	9412132	M	13 y	Gait ataxia; Difficulties rising from a seated position; Vision problem; Generalized mainly demyelinating type distal sensorimotor peripheral polyneuropathy in electrophysiological study	Yes	Solo	Targeted	Abnormal central motor function; HP:0011442	AR	SACS	Frameshift	K	chr13:23915574CAT>C	Homo	NM_014363.6	c.2439_2440del	p.Val815Glyfs*4	Inherited	Spastic ataxia, Charlevoix-Saguenay type 270550 AR 3	Likely Pathogenic	Positive	___
83	9412494	M	26 y	Ataxia, severe, progressive; Spasticity; Muscle weakness	Yes	Solo	Targeted	Abnormal central motor function; HP:0011442	AR	SPG7	Missense	K	chr16:89619511C>T	Homo	NM_003119.4	c.1904C>T	p.Ser635Leu	Inherited	Spastic paraplegia 7, autosomal recessive 607259 AR, AD 3	VUS	VUS	___
84	9412688	M	9 y	Myotonia; Muscle stiffness; Developmental delay, motor	Yes	Solo	Targeted	Abnormality of the musculature; HP:0003011	AR	CLCN1	Splicing	K	chr7:143020479G>A	Homo	NM_000083.3	c.774G>A	p.=	Inherited	Myotonia congenita, dominant 160800 AD 3Myotonia congenita, recessive 255700 AR 3Myotonia levior, recessive 3	Likely Pathogenic	Positive	___
85	9412882	F	33 y	Difficulty climbing stairs and running; Difficulty rising from seated position; Lower limbs weakness; Hyperlordosis; Foot drop, mild; Finger drop; Paresthesia	Yes	Solo	Targeted	Abnormal central motor function; HP:0011442	Familial	___	___	___	___	___	___	___	___	___	___	___	Negative	___
86	9408506	F	1 y	Muscle weakness, severe, progressive	Yes	Solo	Targeted	Abnormality of the musculature; HP:0003011	AR	LAMA2	Stop gain	K	chr6:129663494C>T	Homo	NM_000426.4	c.4318C>T	p.Gln1440*	Inherited	Muscular dystrophy, congenital, merosin deficient or partially deficient 607855 AR 3Muscular dystrophy, limb-girdle, autosomal recessive 23 618138 AR 3	Pathogenic	Positive	___
87	9413171	M	11 y	Onset in late childhood; Increased serum creatine kinase; Joint contractures; Rigid spine; Limited range of neck, thoracic and lumbar motion	No	Solo	Targeted	Abnormality of the musculature; HP:0003011	XLR	FHL1	Missense	K	chrX:135290076T>C	Hemi	NM_001159702.3	c.457T>C	p.Cys153Arg	Inherited	?Uruguay faciocardiomusculoskeletal syndrome 300280 XLR 3Emery-Dreifuss muscular dystrophy 6, X-linked 300696 XLR 3Myopathy, X-linked, with postural muscle atrophy 300696 XLR 3Reducing body myopathy, X-linked 1a, severe, infantile or early childhood onset 300717 XLD 3Reducing body myopathy, X-linked 1b, with late childhood or adult onset 300718 XL 3Scapuloperoneal myopathy, X-linked dominant 3006…	Likely Pathogenic	Positive	___
88	9413984	M	14 y	Blisters; Erosions; Atrophic scarring; Skin biopsy compatible with Epidermolysis Bullosa, simplex	Yes	Solo	Targeted	Abnormality of the skin; HP:0000951	AR	COL7A1	Splicing	K	chr3:48611695C>T	Homo	NM_000094.4	c.6501G>A	p.=	Inherited	EBD inversa 226600 AR 3EBD, Bart type 132000 AD 3EBD, localisata variant 3Epidermolysis bullosa dystrophica, AD 131750 AD 3Epidermolysis bullosa dystrophica, AR 226600 AR 3Epidermolysis bullosa pruriginosa 604129 AR, AD 3Epidermolysis bullosa, pretibial 131850 AR, AD 3Toenail dystrophy, isolated 607523 AD 3Transient bullous of the newborn 131705 AR, AD 3	Likely Pathogenic	Positive	___
89	9413976	M	34 y	Microcephaly; Mental retardation, severe	Yes	Solo	Targeted	Abnormality of the nervous system; HP:0000707	AR	MCPH1	Frameshift	N	chr8:6289098TA>T	Homo	NM_024596.5	c.321del	p.Lys107Asnfs*39	Not checked	Microcephaly 1, primary, autosomal recessive 251200 AR 3	Likely Pathogenic	Positive	___
90	9414029	M	22 y	Muscle weakness, proximal; Muscle atrophy, lower limbs	No	Solo	Targeted	Abnormality of the musculature; HP:0003011	AR	DYSF	Frameshift	K	chr2:71709039CT>C	Homo	NM_003494.4	c.176del	p.Leu59Argfs*92	Not checked	Miyoshi muscular dystrophy 1 254130 AR 3Muscular dystrophy, limb-girdle, autosomal recessive 2 253601 AR 3Myopathy, distal, with anterior tibial onset 606768 AR 3	Pathogenic	Positive	___
91	9414116	F	5 y	Cerebellar ataxia, progressive; Tremor; Dysarthria; Seizure; Hearing loss, sensorineural, mild; Cerebellar atrophy; Oculomotor apraxia	Yes	Solo	Targeted	Abnormality of the nervous system; HP:0000707	Sporadic	___	___	___	___	___	___	___	___	___	___	___	Negative	___
92	9414232	M	28 y	Muscle weakness, lower>upper; Muscle pain without cramps; Muscle atrophy, distal; Neuropathy, distal; Pes cavus	Yes	Solo	Targeted	Abnormal central motor function; HP:0011442	Sporadic	___	___	___	___	___	___	___	___	___	___	___	Negative	___
93	9401998	F	5 y	Mental deterioration; Developmental delay, motor and speech; Cerebellar ataxia; Cerebellar atrophy	Yes	Solo	Targeted	Abnormality of the nervous system; HP:0000707	Sporadic	___	___	___	___	___	___	___	___	___	___	___	Negative	___
94	9414489	M	34 y	Muscle weakness; Delayed relaxation of muscle; Speech difficulty; Dystonia; Cardiomyopathy	No	Solo	Targeted	Abnormality of the musculature; HP:0003011	Familial	___	___	___	___	___	___	___	___	___	___	___	Negative	___
95	9414888	F	7 y	Developmental regression; Ataxia; Failure to thrive; Central visual impairment; White spots in retina; Punctate cataract, bilateral; Hearing loss, mild to moderate, bilateral; Hypotonia; Clenched hands	Yes	Solo	Targeted	Abnormality of metabolism/homeostasis; HP:0001939	AR	PEX12	Missense	K	chr17:33904196A>C	Homo	NM_000286.3	c.541T>G	p.Tyr181Asp	Inherited	Peroxisome biogenesis disorder 3A (Zellweger) 614859 AR 3Peroxisome biogenesis disorder 3B 266510 AR 3	VUS	VUS	___
96	9414994	M	3 y	History of an affected child with Short stature; Developmental delay, motor; Recurrent pulmonary infections; Arthrogryposis, thumb and index fingers; Nail dysplasia of thumb and index fingers	Yes	Parents (Single)	Targeted	Abnormality of the skeletal system; HP:0000924	Sporadic	___	___	___	___	___	___	___	___	___	___	___	Negative	___
97	9412703	M	26 y	Muscle weakness, generalized; Difficulty running; Difficulty climbing stairs; Cardiac problem; Face weakness, mild; Contracture, neck, elbow; Rigid spine; Lordosis; Scoliosis; Speech defect; Abnormal gait; Prominent calves	No	Solo	Targeted	Abnormality of the musculature; HP:0003011	Familial	___	___	___	___	___	___	___	___	___	___	___	Negative	___
98	9415128	F	2 y	Muscular dystrophy (Suspected to Sarcoglycanopathy or Fukutin-Related myopathy or Pompe disease)	Yes	Solo	Targeted	Abnormality of the musculature; HP:0003011	AR	ETFA	Missense	N	chr15:76523730T>G	Homo	NM_000126.4	c.826A>C	p.Ile276Leu	Inherited	Glutaric acidemia IIA 231680 AR 3	VUS	VUS	___
99	9415341	M	2 y	Gait ataxia; Speech problem; Mental retardation; Microcephaly; Oculomotor apraxia; Eye redness; Nystagmus; Patent foramen ovale	Yes	Solo	Targeted	Abnormality of the nervous system; HP:0000707	Sporadic	___	___	___	___	___	___	___	___	___	___	___	Negative	___
100	9415412	M	34 y	Developmental delay; Lumbar lordosis; Calf muscle pseudo hypertrophy; Waddling gait; Hyporeflexia; History of hospitalization due to Guillain-Barre syndrome	Yes	Solo	Targeted	Abnormality of the musculature; HP:0003011	Familial	___	___	___	___	___	___	___	___	___	___	___	Negative	___
101	9415481	F	61 y	Muscle weakness, distal; Muscle atrophy, distal; Walking with support	No	Solo	Targeted	Abnormality of the musculature; HP:0003011	Familial	___	___	___	___	___	___	___	___	___	___	___	Negative	___
102	9415511	M	21 y	Gait ataxia; Muscle weakness, upper and lower limbs; Paraesthesia, lower limbs distal; Hypothenar atrophy, mild; Spasticity, lower>upper; Dysmetria; Slurred speech; Tremor; Nystagmus; Skin hyperpigmentation	Yes	Solo	Targeted	Abnormal central motor function; HP:0011442	AR	SPG11	Frameshift	K	chr15:44905697C>CT	Homo	NM_025137.4	c.3075dup	p.Glu1026Argfs*4	Not checked	___	Pathogenic	Positive	___
103	9415514	F	44 y	Muscle weakness, lower>upper; Difficulty climbing stairs; Difficulty rising from seated position; Shoulder girdle weakness; Muscle atrophy; Wheelchair bounded; Deformity after loss of ambulation	No	Solo	Targeted	Abnormality of the musculature; HP:0003011	Familial	___	___	___	___	___	___	___	___	___	___	___	Negative	___
104	9415585	F	11 y	Difficulty running, climbing stairs and rising from seated position; Proximal muscle weakness, leg>arm; Lordosis; Prominent calves	Yes	Solo	Targeted	Abnormality of the musculature; HP:0003011	AR	CAPN3	Stop gain	N	chr15:42691788TGTCTG>TC	Homo	NM_000070.3	c.1293_1297delinsC	p.Ser432*	Inherited	Muscular dystrophy, limb-girdle, autosomal recessive 1 253600 AR	Likely Pathogenic	Positive	___
105	9415642	F	37 y	Blistering and scarring lesions; Nail lesions; Septate uterus; Fibrous tissue, vaginal, uterus	Yes	Solo	Targeted	Abnormality of the skin; HP:0000951	AR	FERMT1	Splicing	K	chr20:6077681C>T	Homo	NM_017671.5	c.958-1G>A	___	Inherited	Kindler syndrome 173650 AR 3	Likely Pathogenic	Positive	___
106	9415671	M	5 y	Learning difficulty, mild; Developmental delay, motor and speech; Unable to stand and walk; Hemiparesis, left	No	Solo	Targeted	Abnormality of metabolism/homeostasis; HP:0001939	AR	GCDH	Missense	K	chr19:13004330A>G	Homo	NM_000159.4	c.368A>G	p.Tyr123Cys	Inherited	Glutaricaciduria, type I 231670 AR 3	Likely Pathogenic	Positive	___
107	9209808	M	17 y	Tip toe walking; Limited motion in neck flexion; Rigid spine; Heart palpitations; Elbow contracture; Lordosis; Muscle weakness, proximal>distal, upper>lower; Muscle atrophy	Yes	Solo	Targeted	Abnormality of the musculature; HP:0003011	AR	LMNA	Missense	K	chr1:156104630G>A	Homo	NM_170707.4	c.674G>A	p.Arg225Gln	Inherited	Cardiomyopathy, dilated, 1A 115200 AD 3Charcot-Marie-Tooth disease, type 2B1 605588 AR 3Emery-Dreifuss muscular dystrophy 2, autosomal dominant 181350 AD 3Emery-Dreifuss muscular dystrophy 3, autosomal recessive 616516 AR 3Heart-hand syndrome, Slovenian type 610140 AD 3Hutchinson-Gilford progeria 176670 AR, AD 3Lipodystrophy, familial partial, type 2 151660 AD 3Malouf syndrome 212112 AD 3Mandibul…	Likely Pathogenic	Positive	___
108	9415960	M	33 y	Progressive proximal muscle weakness, Lower>Upper limbs; Early fatigue while walking; Difficulty climbing stairs; Difficulty rising from seated position; Lordosis; Muscle atrophy, mild in lower limbs; Gowers sign	Yes	Solo	Targeted	Abnormality of the musculature; HP:0003011	Familial	___	___	___	___	___	___	___	___	___	___	___	Negative	___
109	9308128	F	9 m	Hypotonia; Respiratory distress; Bulbar weakness; Myopathic face; Developmental dysplasia of the hip, bilateral	No	Solo	Targeted	Abnormality of the musculature; HP:0003011	Sporadic	___	___	___	___	___	___	___	___	___	___	___	Negative	___
110	9416151	M	2 y	Difficulty walking; Frequent falling; No able to run; Calf pseudohypertrophy; No speech	Yes	Solo	Targeted	Abnormality of the musculature; HP:0003011	AR	LAMA2	Missense	K	chr6:129774251T>G	Homo	NM_000426.4	c.6548T>G	p.Leu2183Arg	Inherited	Muscular dystrophy, congenital, merosin deficient or partially deficient 607855 AR 3Muscular dystrophy, limb-girdle, autosomal recessive 23 618138 AR 3	Likely Pathogenic	Positive	___
111	9416173-Targeted	F	27 y	Foot drop; Lower limb muscle weakness; Hand tremor, mild; Thenar and hypothenar muscle wasting; Difficulty running, climbing and jumping; Limitation in walking ability; Gait abnormality	Yes	Solo	Targeted	Abnormal central motor function; HP:0011442	Familial	___	___	___	___	___	___	___	___	___	___	___	Negative	___
112	9416235	F	27 y	Muscle weakness, proximal & distal in upper limbs; Muscle wasting in lower limbs; waddling gait; Gowers sign	Yes	Solo	Targeted	Abnormality of the musculature; HP:0003011	Familial	___	___	___	___	___	___	___	___	___	___	___	Negative	___
113	9413002	F	34 y	Progressive muscle weakness, moderate to severe; Waddling gait; Difficulty rising from seated position; Scoliosis; Lordosis; Muscle cramps; Hypotonia; Laxity of the elbow; Contracture affects finger; wheelchair-bound by age 26 years	No	Solo	Targeted	Abnormality of the musculature; HP:0003011	Sporadic	___	___	___	___	___	___	___	___	___	___	___	Negative	___
114	9416674	F	14 y	Proximal muscle weakness; Hypotonia; Contractures of the ankles and knees; Wheelchair-bound	Yes	Solo	Targeted	Abnormality of the musculature; HP:0003011	AD	COL6A1	Missense	K	chr21:47409531G>A	Het	NM_001848.3	c.868G>A	p.Gly290Arg	De novo	Bethlem myopathy 1 158810 AR, AD 3Ullrich congenital muscular dystrophy 1 254090 AR, AD 3	Pathogenic	Positive	___
115	9412864	F	10 y	Developmental delay; Ataxia; Spastic gait; Optic nerve damage; Dysarthria; Dysmetria	Yes	Solo	Targeted	Abnormality of the nervous system; HP:0000707	Sporadic	___	___	___	___	___	___	___	___	___	___	___	Negative	___
116	9417003	M	28 y	Suspicious of limb girdle muscular dystrophy	No	Solo	Targeted	Abnormality of the musculature; HP:0003011	Sporadic	___	___	___	___	___	___	___	___	___	___	___	Negative	___
117	9416956	F	13 y	Proximal muscle weakness, lower and upper limbs; Lordosis; Calf muscle hypertrophy; Unsteady gait; Difficulties running and climbing stairs; Gowers’ sign	Yes	Solo	Targeted	Abnormality of the musculature; HP:0003011	AR	SGCA	Missense	K	chr17:48247606C>T	Compound het	NM_000023.4	c.850C>T	p.Arg284Cys	Inherited	Muscular dystrophy, limb-girdle, autosomal recessive 3 608099 AR 3	Pathogenic	Positive	___
											Frameshift	K	chr17:48245314GCCTACAATCGG>G	Compound Het	NM_000023.2	c.320_330del	p.Ala107Glyfs*4	Inherited	Muscular dystrophy, limb-girdle, autosomal recessive 3 608099 AR 3	Pathogenic		___
118	9415099	F	13 y	Delayed motor milestone; Hypotonia; Muscle atrophy; Mental retardation, mild to moderate; Seizures; Nasolacrimal duct obstruction; Nystagmus; Synophrys; Ataxic gait; Positive Rombergs test; Impaired Finger-to-nose test; Impaired Heel-shin test; Impaired Tandem gait	Yes	Solo	Targeted	Abnormality of the nervous system; HP:0000707	Sporadic	___	___	___	___	___	___	___	___	___	___	___	Negative	___
119	9416915	M	9 y	Petosis; Obesity; Polydactyly	Yes	Solo	Targeted	Abnormality of the eye; HP:0000478	Sporadic	___	___	___	___	___	___	___	___	___	___	___	Negative	___
120	9417079	F	18 y	Retinitis pigmentosa; Almond shape eyes; Obesity; Hypertension; Pes planus;	Yes	Solo	Targeted	Abnormality of the eye; HP:0000478	AR	MKKS	Missense	N	chr20:10385953G>T	Homo	NM_170784.3	c.1655C>A	p.Ala552Asp	Inherited	Bardet-Biedl syndrome 6 605231 AR 3McKusick-Kaufman syndrome 236700 AR 3	VUS	VUS	___
121	9417188	M	25 y	Tip-toe walking; Proximal muscle weakness; Contracture of joints, proximal; high-arched palate; Generalized muscle atrophy; Pectus carinatum; Pes cavus; Dysphagia	No	Solo	Targeted	Abnormality of the musculature; HP:0003011	AD	FLNC	Missense	K	chr7:128485076C>T	Het	NM_001458.4	c.3557C>T	p.Ala1186Val	De novo	Cardiomyopathy, familial hypertrophic, 26 3Cardiomyopathy, familial restrictive 5 617047 AD 3Myopathy, distal, 4 614065 AD 3Myopathy, myofibrillar, 5 609524 AD 3	Pathogenic	Positive	___
122	9417318	F	24 y	Proximal muscle weakness, lower limb, left<right; Stair-climbing fatigue; Difficulty rising from seated position; Decreased DTR, mild; Muscle biopsy shows chronic dystrophic process; Increased serum creatine kinase	Yes	Solo	Targeted	Abnormality of the musculature; HP:0003011	Sporadic	___	___	___	___	___	___	___	___	___	___	___	Negative	___
123	9417335	F	51 y	Ataxia (cerebellar) and Dysarthria	Yes	Solo	Targeted	Abnormal central motor function; HP:0011442	Familial	___	___	___	___	___	___	___	___	___	___	___	Negative	___
124	9417348	M	30 y	Lisch nodules; Freckling; Neurofibromas; Cafe-au-lait spots	No	Solo	Targeted	Abnormality of the skin; HP:0000951	Familial	___	___	___	___	___	___	___	___	___	___	___	Negative	___
125	9416809	M	40 d	History of a deceased child with blistering lesions in fingers at birth, rapidly extended to the other parts of the body	Yes	Parents (Single)	Targeted	Abnormality of the skin; HP:0000951	AR	LAMB3	Splicing	K	chr1:209800916AGTCACAGCCT>A	Het	NM_000228.2	c.1289-2_1296del	p.?	Detected in parent(s)	Amelogenesis imperfecta, type IA 104530 AD 3Epidermolysis bullosa, junctional, Herlitz type 226700 AR 3Epidermolysis bullosa, junctional, non-Herlitz type 226650 AR 3	Pathogenic	Positive	___
126	9417743	M	27 y	Sensory Neural Hearing Loss, Congenital, Bilateral, Profound	Yes	Solo	Targeted	Abnormality of the ear; HP:0000598	AR	MYO7A	Stop gain	K	chr11:76877119C>T	Homo	NM_000260.4	c.1708C>T	p.Arg570*	Inherited	Deafness, autosomal recessive 2 600060 AR 3Usher syndrome, type 1B 276900 AR 3	Pathogenic	Positive	PMID: 31850270
127	9417746	M	23 y	Muscle weakness, lower limbs; Bilateral weakness of foot dorsiflexion, right>left; Hypoesthesia in dorsum of the Rt. Foot	No	Solo	Targeted	Abnormal central motor function; HP:0011442	Sporadic	___	___	___	___	___	___	___	___	___	___	___	Negative	___
128	9416398	M	4 y	Hearing loss, sensorineural; Developmental delay, motor and speech; Learning difficulty, mild; Congenital heart defect; Flat audiogram	Yes	Solo	Targeted	Abnormality of the ear; HP:0000598	AR	MYO7A	Frameshift	K	chr11:76916592CG>C	Homo	NM_000260.4	c.5567del	p.Arg1856Profs*23	Inherited	Deafness, autosomal recessive 2 600060 AR 3Usher syndrome, type 1B 276900 AR 3	Pathogenic	Positive	PMID: 31850270
129	9417832	M	12 y	Developmental regression; Agitation; Sleep difficulties; Seizures; Nystagmus; Teeth decay; Muscle atrophy and weakness; Joint stiffness; Club foot; Hands tremor; Skin dryness	Yes	Solo	Targeted	Abnormality of the nervous system; HP:0000707	Familial	___	___	___	___	___	___	___	___	___	___	___	Negative	___
130	9417869	M	4 m	Microcephaly, isolated	Yes	Solo	Targeted	Abnormality of the nervous system; HP:0000707	Familial	___	___	___	___	___	___	___	___	___	___	___	Negative	___
131	9417955	F	5 y	Asymptomatic hyper-CK-emia	Yes	Solo	Targeted	Abnormality of the musculature; HP:0003011	AR	SGCA	Missense	K	chr17:48246512C>T	Homo	NM_000023.4	c.644C>T	p.Ser215Phe	Inherited	Muscular dystrophy, limb-girdle, autosomal recessive 3 608099 AR 3	VUS	VUS	___
132	9417310	M	14 y	Ataxia; Lymphoma, neck; Tremor; Telangiectasia of the conjunctiva; Dysarthric speech; Recurrent infectious diseases	Yes	Solo	Targeted	Abnormal central motor function; HP:0011442	AR	ATM	Stop gain	N	chr11:108205735C>T	Homo	NM_000051.4	c.8050C>T	p.Gln2684*	Inherited	Ataxia-telangiectasia 208900 AR 3	Pathogenic	Positive	___
133	9418015	F	19 y	Muscle weakness, proximal>distal, leg>arm; Tip-toe walking; Difficulty climbing stairs; Difficulty rising from a seated position; Lordosis; Wheelchair-bound from 2 years ago	Yes	Solo	Targeted	Abnormality of the musculature; HP:0003011	AR	CAPN3	Missense	K	chr15:42703124G>A	Homo	NM_000070.3	c.2306G>A	p.Arg769Gln	Inherited	Muscular dystrophy, limb-girdle, autosomal recessive 1 253600 AR	Pathogenic	Positive	___
134	9418118	M	14 y	Muscle weakness and atrophy, lower>upper, proximal>distal; Calf pseudohypertrophy; Muscle biopsy is compatible with muscular dystrophy	Yes	Solo	Targeted	Abnormality of the musculature; HP:0003011	Familial	___	___	___	___	___	___	___	___	___	___	___	Negative	___
135	9418154	M	32 y	Congenital hearing loss, non progressive	No	Solo	Targeted	Abnormality of the ear; HP:0000598	AR	MYO7A	Stop gain	K	chr11:76914151C>T	Homo	NM_000260.4	c.5215C>T	p.Arg1739*	Inherited	Deafness, autosomal recessive 2 600060 AR 3Usher syndrome, type 1B 276900 AR 3	Pathogenic	Positive	PMID: 31850270
136	9500293	M	11 y	Muscular dystrophy, limb-girdle type	Yes	Solo	Targeted	Abnormality of the musculature; HP:0003011	AR	CAPN3	Missense	N	chr15:42681286T>C	Homo	NM_000070.3	c.793T>C	p.Ser265Pro	Inherited	Muscular dystrophy, limb-girdle, autosomal recessive 1 253600 AR	Likely Pathogenic	Positive	___
137	9500465	F	22 y	Mental retardation; Developmental delay, speech; Microcephaly; Gait disturbance; Polyphagia	Yes	Solo	Targeted	Abnormality of the nervous system; HP:0000707	AR	PNKP	Frameshift	K	chr19:50365057T>TGTTGTCGATGGCGACCC	Homo	NM_007254.4	c.1253_1269dup	p.Thr424Glyfs*49	Inherited	Ataxia-oculomotor apraxia 4 616267 AR 3Microcephaly, seizures, and developmental delay 613402 AR 3	Pathogenic	Positive	___
138	9500467	M	37 y	Muscle dystrophy, severe, progressive; Atrophy of muscle limbs, severe; Restricted extension of knees & elbows; Cardiomyopathy or conductive heart defect	No	Solo	Targeted	Abnormality of the musculature; HP:0003011	Sporadic	___	___	___	___	___	___	___	___	___	___	___	Negative	___
139	9500566	F	7 y	Recurrent infections; Eye redness, telangiectasia; Ataxia, progressive; Increased levels of alpha fetoprotein	Yes	Solo	Targeted	Abnormal central motor function; HP:0011442	AR	ATM	splicing	K	chr11:108186841G>A	Compound Het	NM_000051.4	c.6198+1G>A	___	Inherited	Ataxia-telangiectasia 208900 AR 3	Pathogenic	Positive	___
											Stop gain	K	chr11:108121656G>A	Compound Het	NM_000051.4	c.1464G>A	p.Trp488*	Inherited	Ataxia-telangiectasia 208900 AR 3	Pathogenic		___
140	9500637	F	40 d	History of an affected child with absence of skin from the knee in Rt.foot; Blisters, from hand wrist extended to all parts of the body, mouth and tongue, progressive form	Yes	Parents (Single)	Targeted	Abnormality of the skin; HP:0000951	AR	LAMA3	splicing	N	chr18:21492674G>T	Het	NM_198129.4	c.7159-1G>T	___	Detected in parent(s)	Epidermolysis bullosa, generalized atrophic benign 226650 AR 3Epidermolysis bullosa, junctional, Herlitz type 226700 AR 3Laryngoonychocutaneous syndrome 245660 AR 3	VUS	VUS	___
141	9500672	M	25 y	Diagnosed with hearing loss. Audiogram shows severe to profound sensory neural hearing loss, bilateral	No	Solo	Targeted	Abnormality of the ear; HP:0000598	AR	MYO15A	Missense	K	chr17:18030403C>G	Homo	NM_016239.4	c.3956C>G	p.Ser1319Cys	Inherited	Deafness, autosomal recessive 3- 600316- AR	Likely Pathogenic	Positive	PMID: 31850270
142	9500690	M	8 y	Microcephaly; Developmental delay, motor and speech; Movement problems	Yes	Solo	Targeted	Abnormality of the nervous system; HP:0000707	Sporadic	___	___	___	___	___	___	___	___	___	___	___	Negative	___
143	9500696	F	5 m	Microcephaly; Craniosynostosis; Prominent glabella; Long eyelashes; Thick Eyebrows; High-arched palate; Umbilical hernia. Brain MRI shows diffused hypomyelination and sign of brain atrophia	Yes	Solo	Targeted	Abnormality of the nervous system; HP:0000707	Familial	___	___	___	___	___	___	___	___	___	___	___	Negative	___
144	9500813	F	5 y	Seizures, refractory; Neurologic regression following seizure onset; Hypotoia; Mental retardation, mild to moderate; Microcephaly; and Strabismus. EEG shows abnormal discharges	Yes	Solo	Targeted	Abnormality of the nervous system; HP:0000707	AR	KCTD7	Missense	N	chr7:66104109G>C	Homo	NM_153033.4	c.760G>C	p.Ala254Pro	Inherited	Epilepsy, progressive myoclonic 3, with or without intracellular inclusions 611726 AR 3	VUS	VUS	___
145	9113328	M	13 y	Microcephaly	Yes	Solo	Targeted	Abnormality of the nervous system; HP:0000707	AR	ASPM	Frameshift	N	chr1:197111687AG>A	Homo	NM_018136.5	c.1694del	p.Ser565Phefs*22	Inherited	Microcephaly 5, primary, autosomal recessive 608716 AR 3	Pathogenic	Positive	___
146	9500842	M	22 y	Muscle weakness & atrophy, proximal, lower & upper limbs; Wheelchair-bound	Yes	Solo	Targeted	Abnormality of the musculature; HP:0003011	AR	SGCA	Missense	N	chr17:48244804A>G	Homo	NM_000023.4	c.113A>G	p.His38Arg	Inherited	Muscular dystrophy, limb-girdle, autosomal recessive 3 608099 AR 3	Likely Pathogenic	Positive	___
147	9500844	M	18 y	Delayed walking; Poor head control; Myopathy, moderate, non-progressive; Unable to neck flexion; Unable to dorsiflexion of foot; Fatty replacement in MSCT scan	Yes	Solo	Targeted	Abnormality of the musculature; HP:0003011	AR	MEGF10	Missense	N	chr5:126753386G>C	Homo	NM_032446.3	c.1187G>C	p.Cys396Ser	Inherited	Myopathy, areflexia, respiratory distress, and dysphagia, early-onset 614399 AR 3Myopathy, areflexia, respiratory distress, and dysphagia, early-onset, mild variant 614399 AR 3	VUS	VUS	___
148	9500846	M	8 y	Polydactyly, feet; No eye contact; Attention deficit	Yes	Solo	Targeted	Abnormality of the nervous system; HP:0000707	AR	BBS12	Stop gain	K	chr4:123664202GCG>GTA	Homo	NM_152618.3	c.1156_1157delinsTA	p.Arg386*	Inherited	Bardet-Biedl syndrome 12 615989 AR 3	Likely Pathogenic	Positive	___
149	9301776	F	33 y	Ichthyosis, generalized; Erythroderma in face; Fine scales	No	Solo	Targeted	Abnormality of the skin; HP:0000951	Familial	___	___	___	___	___	___	___	___	___	___	___	Negative	___
150	9501093	M	29 y	Muscular dystrophy, severe, progressive; Muscle atrophy and weakness, 4 limbs; Wheelchair-bound	Yes	Solo	Targeted	Abnormality of the musculature; HP:0003011	AR	SGCA	Missense	N	chr17:48244804A>G	Homo	NM_000023.4	c.113A>G	p.His38Arg	Inherited	Muscular dystrophy, limb-girdle, autosomal recessive 3 608099 AR 3	Likely Pathogenic	Positive	___
151	9501108	F	41 y	Difficulty climbing stairs; Difficulty rising from seated position; Difficulty walking and running; Weakness and tremor in hands; Muscle weakness, proximal>distal in lower limbs; Lordosis, mild; Terracing of shoulder, mild	Yes	Solo	Targeted	Abnormality of the musculature; HP:0003011	AR	GMPPB	Missense	K	chr3:49759268C>T	Homo	NM_021971.4	c.1000G>A	p.Asp334Asn	Inherited	Muscular dystrophy-dystroglycanopathy (congenital with brain and eye anomalies), type A, 14 615350 AR 3Muscular dystrophy-dystroglycanopathy (congenital with mental retardation), type B, 14 615351 AR 3Muscular dystrophy-dystroglycanopathy (limb-girdle), type C, 14 615352 AR 3	Likely Pathogenic	Positive	___
152	9501254	F	34 y	Ataxia; Severe sensorineural hearing loss; Visual impairment, progressive	Yes	Solo	Targeted	Abnormality of the ear; HP:0000598	Familial	___	___	___	___	___	___	___	___	___	___	___	Negative	___
153	9501229	Fetus	25 w	Multiple joint contractures	No	Trio	Exome	Abnormality of the skeletal system; HP:0000924	AD	FLNB	Missense	K	chr3:58124219G>A	Het	NM_001164317.2	c.5165G>A	p.Gly1722Asp	de novo	Atelosteogenesis, type I 108720 AD 3Atelosteogenesis, type III 108721 AD 3Boomerang dysplasia 112310 AD 3Larsen syndrome 150250 AD 3Spondylocarpotarsal synostosis syndrome 272460 AR 3	Likely Pathogenic	Positive	___
154	9501296	F	13 y	History of a deceased child with Muscle weakness and Lordosis	Yes	Parents (Single)	Targeted	Abnormality of the musculature; HP:0003011	AR	LAMA2	Stop gain	N	chr6:129687464T>G	Het	NM_000426.4	c.4818T>G	p.Tyr1606*	Detected in parent(s)	Muscular dystrophy, congenital, merosin deficient or partially deficient 607855 AR 3Muscular dystrophy, limb-girdle, autosomal recessive 23 618138 AR 3ial LAMA2 deficiency- 607855- AR	Likely Pathogenic	Positive	___
155	9501447	F	9 y	Microcephaly; Hypotonia, flaccid in hands, spastic in feet; Tremor; Mildly abnormal EEG; Chewing and swallowing difficulty, mild; Depressed chest; Open mouth appearance and Drooling. Positive anti Rubella Antibody and high plasma glutamine level had been recorded	Yes	Solo	Targeted	Abnormality of the nervous system; HP:0000707	Sporadic	___	___	___	___	___	___	___	___	___	___	___	Negative	___
156	9416654	F	26 y	Difficulty rising from seated position; Difficulty running; Tip-toe walking; Frequent falling; Wheelchair-boundat at the age of 20 y/o; Weakness in hands; Elevation and abduction limitation, upper limbs; Calf pseudohypertrophy	Yes	Solo	Targeted	Abnormality of the musculature; HP:0003011	AR	SGCB	initiation	K	chr4:52904425T>A	Homo	NM_000232.5	c.1A>T	p.?	Inherited	Muscular dystrophy, limb-girdle, autosomal recessive 4 604286 AR 3	Likely Pathogenic	Positive	___
157	9501556	M	2 m	Muscle weakness; Respiratory distress and Muscular hypotonia. EMG-NCV finding is compatible with axonal type sensorimotor poly neuropathy	No	Trio	Exome	Peripheral neuropathy; HP:0009830	AR	IGHMBP2	Missense	K	chr11:68702872G>A	Compound Het	NM_002180.3	c.1738G>A	p.Val580Ile	Inherited	Charcot-Marie-Tooth disease, axonal, type 2S 616155 AR 3Neuronopathy, distal hereditary motor, type VI 604320 AR 3	Likely Pathogenic	Positive	___
											Stop gain	K	chr11:68673588T>A	Compound Het	NM_002180.3	c.138T>A	p.Cys46*	Inherited	Charcot-Marie-Tooth disease, axonal, type 2S 616155 AR 3Neuronopathy, distal hereditary motor, type VI 604320 AR 3	Pathogenic		___
158	9417713	F	12 y	Hypotonia; Recurrent falling; Difficulty climbing stairs; Difficulty rising from seated position; Hyperlordosis; Muscle weakness, upper>lower limbs; Claudication, Rt.foot; Dyspnea; Palpitation; Nocturia. Muscle biopsy findings are suggestive of congenital myopathies with cores	Yes	Solo	Targeted	Abnormality of the musculature; HP:0003011	Sporadic	___	___	___	___	___	___	___	___	___	___	___	Negative	___
159	9502022	M	30 y	Hearing loss	No	Solo	Targeted	Abnormality of the ear; HP:0000598	AR	GJB2	splicing	K	chr13:20766921C>T	Homo	NM_004004.6	c.-23+1G>A	___	Not checked	Bart-Pumphrey syndrome 149200 AD 3Deafness, autosomal dominant 3A 601544 AD 3Deafness, autosomal recessive 1A 220290 AR 3Hystrix-like ichthyosis with deafness 602540 AD 3Keratitis-ichthyosis-deafness syndrome 148210 AD 3Keratoderma, palmoplantar, with deafness 148350 AD 3Vohwinkel syndrome 124500 AD 3	Pathogenic	Positive	___
160	9500195	F	24 y	Poor sucking at birth; Developmental delay, speech; Mental retardation, borderline; Seizure; Microcephaly; Muscle weakness, upper & lower limbs, proximal & distal; Recurrent falling; Ataxic gait; Difficulty climbing stairs; and anterior pelvic tilt posture. EMG shows neurogenic changes in upper and lower extremity muscles and in muscle biopsy typical neurogenic atrophy has been revealed	No	Trio	Exome	Abnormality of the nervous system; HP:0000707	Sporadic	___	___	___	___	___	___	___	___	___	___	___	Negative	___
161	9502294	F	43 d	History of an affected child with skin problem	No	Parents (Single)	Targeted	Abnormality of the skin; HP:0000951	Familial	___	___	___	___	___	___	___	___	___	___	___	Negative	___
162	9502308	M	13 y	Muscle weakness, mild; Prominent calf muscle, mild; Abnormal gait; Lordosis, mild	Yes	Solo	Targeted	Abnormality of the musculature; HP:0003011	AR	DYSF	Missense	N	chr2:71791207A>T	Homo	NM_003494.4	c.2375A>T	p.Asp792Val	Inherited	Miyoshi muscular dystrophy 1 254130 AR 3Muscular dystrophy, limb-girdle, autosomal recessive 2 253601 AR 3Myopathy, distal, with anterior tibial onset 606768 AR 3	VUS	VUS	___
163	9502353	M	2 y	Skin ulcer, itching and sensitivity	Yes	Solo	Targeted	Abnormality of the skin; HP:0000951	AR	COL7A1	Frameshift	N	chr3:48611731TG>T	Homo	NM_000094.4	c.6464del	p.Pro2155Glnfs*51	Inherited	EBD inversa 226600 AR 3EBD, Bart type 132000 AD 3EBD, localisata variant 3Epidermolysis bullosa dystrophica, AD 131750 AD 3Epidermolysis bullosa dystrophica, AR 226600 AR 3Epidermolysis bullosa pruriginosa 604129 AD, AR 3Epidermolysis bullosa, pretibial 131850 AD, AR 3Toenail dystrophy, isolated 607523 AD 3Transient bullous of the newborn 131705 AD, AR 3	Likely Pathogenic	Positive	___
164	9502432	F	10 y	Cerebellar ataxia, severe, non progressive; Spasticity; Developmental delay, motor and speech; Hypertelorism	Yes	Solo	Targeted	Abnormality of the nervous system; HP:0000707	Familial	___	___	___	___	___	___	___	___	___	___	___	Negative	___
165	9502538	M	4 y	Hearing loss, moderate	Yes	Solo	Targeted	Abnormality of the ear; HP:0000598	AR	CDH23	Missense	K	chr10:73572631G>A	Homo	NM_001171933.1	c.2897G>A	p.Arg966His	Inherited	Deafness, autosomal recessive 12 601386 AR 3Usher syndrome, type 1D 601067 DR, AR 3Usher syndrome, type 1D/F digenic 601067 DR, AR 3{Pituitary adenoma 5, multiple types} 617540 AD 3	VUS	VUS	PMID: 31850270
166	9502942	M	27 y	Hearing loss, unilateral, severe	No	Solo	Targeted	Abnormality of the ear; HP:0000598	Sporadic	___	___	___	___	___	___	___	___	___	___	___	Negative	___
167	9218411	M	12 y	Exertional weakness; Difficulty climbing stairs and rising from seated position; Scapular winging; Joint laxity; Lordosis; Hypotonia; Intoeing gait; Increased serum creatine kinase; Triangular Face; Micrognathia and Myopia. Muscle biopsy shows myopathic atrophy with multiple small groups of necrotic/regeneration fibers	Yes	Solo	Targeted	Abnormality of the musculature; HP:0003011	Sporadic	___	___	___	___	___	___	___	___	___	___	___	Negative	___
168	9503111	F	1 y	Hypotonia, generalized at birth; Elevated serum CPK with Normal EMG-NCV	Yes	Solo	Targeted	Abnormality of the musculature; HP:0003011	AR	CAV3	Frameshift	N	chr3:8787250C>CTA	Homo	NM_033337.3	c.154_155dup	p.Ser53Thrfs*9	Inherited	Cardiomyopathy, familial hypertrophic 192600 AD 3Creatine phosphokinase, elevated serum 123320 AD 3Long QT syndrome 9 611818 AD 3Myopathy, distal, Tateyama type 614321 AD 3Rippling muscle disease 2 606072 AD 3	Likely Pathogenic	Positive	___
169	9503173	M	16 y	Developmental delay, motor; Muscle weakness, proximal>distal, lower>upper; Muscle atrophy; Calf muscle pseudohypertrophy; Cardiomyopathy; Respiratory insufficiency	Yes	Solo	Targeted	Abnormality of the musculature; HP:0003011	XLR	DMD	Stop gain	K	chrX:32364143G>A	Hemi	NM_004006.3	c.5503C>T	p.Gln1835*	Inherited	Becker muscular dystrophy 300376 XLR 3 Duchenne muscular dystrophy 310200 XLR 3	Pathogenic	Positive	___
170	9500607	M	6 y	Unknown myopathy. Electrodiagnostic findings are compatible with mild myopathic process	Yes	Solo	Targeted	Abnormality of the musculature; HP:0003011	Sporadic	___	___	___	___	___	___	___	___	___	___	___	Negative	___
171	9500543	M	1 d	History of a deceased child with onycholysis at birth and generalized blisters after 24 hours	No	Parents (Single)	Targeted	Abnormality of the skin; HP:0000951	AR	LAMC2	Stop gain	K	chr1:183212318T>G	Het	NM_005562.3	c.3365T>G	p.Leu1122*	Detected in parent(s)	Epidermolysis bullosa, junctional, Herlitz type 226700 AR 3Epidermolysis bullosa, junctional, non-Herlitz type 226650 AR 3	Likely Pathogenic	Positive	___
172	9501526	M	18 m	Severe hypotonia with poor growth	Yes	Solo	Targeted	Abnormality of the nervous system; HP:0000707	AR	EXOSC3	Missense	K	chr9:37783990T>G	Homo	NM_016042.4	c.395A>C	p.Asp132Ala	Inherited	Pontocerebellar hypoplasia, type 1B 614678 AR 3	Pathogenic	Positive	___
173	9404034	M	6 m	History of a deceased child with scaly and crusty skin, and loss of nails	Yes	Parents (Single)	Targeted	Abnormality of the skin; HP:0000951	AR	LAMB3	Stop gain	N	chr1:209796000G>T	Het	NM_000228.3	c.2582C>A	p.Ser861*	Detected in parent(s)	Amelogenesis imperfecta, type IA 104530 AD 3Epidermolysis bullosa, junctional, Herlitz type 226700 AR 3Epidermolysis bullosa, junctional, non-Herlitz type 226650 AR 3	Likely Pathogenic	Positive	___
174	9504004	M	28 y	Hearing loss and Retinitis pigmentosa	Yes	Solo	Targeted	Abnormality of the ear; HP:0000598	AR	USH2A	Frameshift	K	chr1:216405343C>CA	Homo	NM_007123.6	c.2944dup	p.Cys982Leufs*2	Inherited	Retinitis pigmentosa 39 613809 3Usher syndrome, type 2A 276901 AR 3	Pathogenic	Positive	PMID: 31850270
175	9504009	M	16 y	Muscle weakness with wheelchair dependency. Muscle biopsy shows severe atrophy and fibrosis with necrosis/regeneration compatible with muscular dystrophy. EMG-NCV findings are compatible with a chronic myopathic process	Yes	Solo	Targeted	Abnormality of the musculature; HP:0003011	AR	FKRP	Missense	N	chr19:47259719G>C	Homo	NM_024301.5	c.1012G>C	p.Val338Leu	Inherited	Muscular dystrophy-dystroglycanopathy (congenital with brain and eye anomalies), type A, 5 613153 AR 3Muscular dystrophy-dystroglycanopathy (congenital with or without mental retardation), type B, 5 606612 AR 3Muscular dystrophy-dystroglycanopathy (limb-girdle), type C, 5 607155 AR 3	Likely Pathogenic	Positive	___
176	9504010	M	34 m	Microcephaly. Brain MRI shows thinning of body of corpus callosum. Normal plasma phenylalanine has been detected using HPLC method in Pars Hospital Laboratory	Yes	Solo	Targeted	Abnormality of the nervous system; HP:0000707	Familial	___	___	___	___	___	___	___	___	___	___	___	Negative	___
177	9504018	M	6 m	History of a deceased child Skin lesion resembling ichthyosis	Yes	Parents (Single)	Targeted	Abnormality of the skin; HP:0000951	Sporadic	___	___	___	___	___	___	___	___	___	___	___	Negative	___
178	9504050	M	4 y	Blistering, feet digits; Abnormal nails in structure and color; Hyperpigmented scarring, feet	Yes	Solo	Targeted	Abnormality of the skin; HP:0000951	AR	ITGB4	Missense	K	chr17:73739871C>T	Homo	NM_000213.5	c.3040C>T	p.Arg1014Trp	Inherited	Epidermolysis bullosa of hands and feet 131800 AD 3Epidermolysis bullosa, junctional, non-Herlitz type 226650 AR 3Epidermolysis bullosa, junctional, with pyloric atresia 226730 AR 3	VUS	VUS	___
179	9504140	M	32 y	Skin patches and blisters	Yes	Solo	Targeted	Abnormality of the skin; HP:0000951	AR	COL17A1	Stop gain	K	chr10:105795061C>T	Homo	NM_000494.4	c.3579G>A	p.Trp1193*	Inherited	Epidermolysis bullosa, junctional, localisata variant 226650 AR 3Epidermolysis bullosa, junctional, non-Herlitz type 226650 AR 3Epithelial recurrent erosion dystrophy 122400 AD 3	Likely Pathogenic	Positive	___
180	9504157	M	7 y	Hypotonia, at birth; Muscle weakness, proximal; Pseudohypertrophy of calves. Muscle biopsy is compatible with muscular dystrophy and EMG-NCV study shows a myopathic process	Yes	Solo	Targeted	Abnormality of the musculature; HP:0003011	Sporadic	___	___	___	___	___	___	___	___	___	___	___	Negative	___
181	9504426	F	11 m	History of a deceased child with Hypotonia; Seizures; Respiratory distress; Hyperglycinemia and normal study for EMG-NCV	Yes	Parents (Single)	Targeted	Abnormality of metabolism/homeostasis; HP:0001939	Sporadic	___	___	___	___	___	___	___	___	___	___	___	Negative	___
182	9411801	M	2 y	Strabismus; Amblyopia; Hypotonia; Pectus excavatum; Rocker bottom foot. Brain MRI reveals ventriculomegaly and EMG-NCV shows myopathic process	Yes	Solo	Targeted	Abnormality of the musculature; HP:0003011	AR	POMGNT1	Missense	K	chr1:46657796C>T	Homo	NM_001243766.2	c.1513G>A	p.Gly505Ser	Inherited	Muscular dystrophy-dystroglycanopathy (congenital with brain and eye anomalies), type A, 3 253280 AR 3Muscular dystrophy-dystroglycanopathy (congenital with mental retardation), type B, 3 613151 AR 3Muscular dystrophy-dystroglycanopathy (limb-girdle), type C, 3 613157 AR 3Retinitis pigmentosa 76 617123 AR 3	VUS	VUS	___
183	9505183	F	3 y	Cafe-au-lait spots; nodules and thickening of ventricular septum in heart echocardiography; and club feet	Yes	Solo	Targeted	Abnormality of the skin; HP:0000951	AD	NF1	Stop gain	K	chr17:29422358C>T	Het	NM_001042492.3	c.31C>T	p.Gln11*	Germline mosaicism	Neurofibromatosis, familial spinal 162210 AD 3Neurofibromatosis, type 1 162200 AD 3Neurofibromatosis-Noonan syndrome 601321 AD 3Watson syndrome 193520 AD 3	Pathogenic	Positive	___
184	9505554	F	38 y	Shoulder girdle muscle weakness; facial muscle weakness and anemia. EMG-NCV finding is compatible with myopathic pattern	No	Solo	Targeted	Abnormality of the musculature; HP:0003011	AD/Digenic	SMCHD1	Stop gain	N	chr18:2718351C>T	Het	NM_015295.3	c.2377C>T	p.Gln793*	Germline mosaicism	Bosma arhinia microphthalmia syndrome 603457 AD 3Fascioscapulohumeral muscular dystrophy 2, digenic 158901 3	Pathogenic	Positive	___
185	9402703	M	3.5 y	Developmental delay, motor and speech; Microcephaly; Intellectual disability; Hyperactivity; Triangular face; Periorbital edema; Deep set eyes; Prominent nasal bridge; Large ears; Large mouth. Plasma phenylalanine level has been reported in normal range	No	Trio	Exome	Abnormality of the nervous system; HP:0000707	Sporadic	___	___	___	___	___	___	___	___	___	___	___	Negative	___
186	9505470	M	12 d	Thin lower extremity, with abnormal muscle pattern and suspected hypertrophic pyloric stenosis. Fetal growth scan shows polyhydramnios and abnormality of left leg possibly due to the amniotic band	Yes	Solo	Targeted	Abnormality of the skin; HP:0000951	Sporadic	___	___	___	___	___	___	___	___	___	___	___	Negative	___
187	9501490	M	5 y	Developmental delay, speech; Autism; Muscle weakness; Difficulty rising from seated position; with high serum creatine kinase	Yes	Solo	Targeted	Abnormality of the musculature; HP:0003011	XLR	DMD	Stop gain	N	chrX:32404458A>T	Hemi	NM_004006.3	c.4643T>A	p.Leu1548*	Inherited	Becker muscular dystrophy 300376 XLR 3 Duchenne muscular dystrophy 310200 XLR 3	Likely Pathogenic	Positive	___
188	9505644	M	3 y	Developmental delay, motor and speech; Dysmorphy; Hypotonia; Periodic acidosis and Hyperammonemia; Wandering gaze; Ear auricle anomaly; Periodic vomiting; Myopathy; Teeth defects; and current head circumference around 46 (<3%)	No	Solo	Targeted	Abnormality of metabolism/homeostasis; HP:0001939	Sporadic	___	___	___	___	___	___	___	___	___	___	___	Negative	___
189	9505670	M	41 y	Light brown hair; Dark blue eyes; Light brown eyelashes; Light yellow to brown eyebrows; Nystagmus, mild; Strabismus; Photophobia; Astigmatism; Ambliopia, Rt; Skin pigmentation, ranging from white to light pink; freckles in neck; Ability to tan	No(same rural area)	Solo	Targeted	Abnormality of the skin; HP:0000951	AR	TYR	splicing	K	chr11:88960984T>A	Homo	NM_000372.4	c.1037-7T>A	___	Inherited	Albinism, oculocutaneous, type IA 203100 AR 3Albinism, oculocutaneous, type IB 606952 3Waardenburg syndrome/albinism, digenic 103470 AD 3[Skin/hair/eye pigmentation 3, blue/green eyes] 601800 AD 3[Skin/hair/eye pigmentation 3, light/dark/freckling skin] 601800 AD 3{Melanoma, cutaneous malignant, susceptibility to, 8} 601800 AD 3	Pathogenic	Positive	___
190	9503784	M	17 y	Tunnel vision; Retinitis pigmentosa; Sensorineural hearing impairment with positive history of cochlear implant; Blonde Hair. Funduscopy showed waxy pale disc and arterial narrowing and ERG findings are in favor of severe bilateral retinitis	Yes	Solo	Targeted	Abnormality of the ear; HP:0000598	AR	MYO7A	Missense	K	chr11:76919825G>T	Homo	NM_000260.4	c.6028G>T	p.Asp2010Tyr	Inherited	Deafness, autosomal recessive 2 600060 AR 3Usher syndrome, type 1B 276900 AR 3	Likely Pathogenic	Positive	PMID: 31850270
191	9505542	F	37 y	Muscle weakness, lower and upper limbs; Difficulty walking; Difficulty rising from seated position; Back pain and CPK elevated level. Muscle biopsy finding is compatible with myositis, chronic	Yes	Solo	Targeted	Abnormality of the musculature; HP:0003011	AR	DYSF	Frameshift	N	chr2:71827961CAG>C	Homo	NM_003494.4	c.3840_3841del	p.Lys1281Alafs*10	Inherited	Miyoshi muscular dystrophy 1 254130 AR 3Muscular dystrophy, limb-girdle, autosomal recessive 2 253601 AR 3Myopathy, distal, with anterior tibial onset 606768 AR 3	Likely Pathogenic	Positive	___
192	9506298	F	9 y	Hypotonia, mild; Ptosis, bilateral, mild to moderate; Muscle weakness, lower limbs; Limited eye movements; Easy fatigability and GI reflux	Yes	Solo	Targeted	Abnormality of the musculature; HP:0003011	AR	CHRNE	Frameshift	K	chr17:4802354C>CAGCAGCGGACCTCGGG	Homo	NM_000080.4	c.1252_1267dup	p.Cys423Serfs*38	Inherited	Myasthenic syndrome, congenital, 4A, slow-channel 605809 AD, AR 3Myasthenic syndrome, congenital, 4B, fast-channel 616324 AR 3Myasthenic syndrome, congenital, 4C, associated with acetylcholine receptor deficiency 608931 AR 3	Likely Pathogenic	Positive	___
193	9009145	M	4 y	Developmental delay; Triangular face; Generalized muscle weakness; Chest deformity; Hypotonia; Limited range of motion, hand; Muscle weakness, upper and lower; Positive history of asthema. IHC shows the loss of labeling of most of the fibers with merosin antibody	Yes	Solo	Targeted	Abnormality of the musculature; HP:0003011	AR	LAMA2	Stop gain	N	chr6:129371200C>T	Homo	NM_000426.4	c.250C>T	p.Arg84*	Inherited	Muscular dystrophy, congenital, merosin deficient or partially deficient 607855 AR 3Muscular dystrophy, limb-girdle, autosomal recessive 23 618138 AR 3	Pathogenic	Positive	___
194	9506434	F	23 y	Sensory neural hearing loss, profound, unilateral	Yes	Solo	Targeted	Abnormality of the ear; HP:0000598	Sporadic	___	___	___	___	___	___	___	___	___	___	___	Negative	___
195	9506519	F	7 y	Delayed motor and speech developmen; Microcephaly; Mental retardation, moderate; Muscle weakness; Hypotonia; Glaucoma, bilateral; Strabismus and mild ventricular dilatation	Yes	Solo	Targeted	Abnormality of the nervous system; HP:0000707	AR	POMGNT1	Missense	N	chr1:46657995C>A	Homo	NM_001243766.2	c.1398G>T	p.Trp466Cys	Inherited	Muscular dystrophy-dystroglycanopathy (congenital with brain and eye anomalies), type A, 3-253280/Muscular dystrophy-dystroglycanopathy (congenital with mental retardation), type B, 3-613151/Muscular dystrophy-dystroglycanopathy (limb-girdle), type C, 3- 613157/Retinitis pigmentosa 76- 617123	VUS	VUS	___
196	9506578	M	14 y	Sensorineural hearing loss, congenital, bilateral, severe, non progressive; Speech delay	Yes	Solo	Targeted	Abnormality of the ear; HP:0000598	AR	CDH23	Missense	K	chr10:73500652A>G	Homo	NM_022124.6	c.4562A>G	p.Asn1521Ser	Inherited	Deafness, autosomal recessive 12 601386 AR 3Usher syndrome, type 1D 601067 DR, AR 3Usher syndrome, type 1D/F digenic 601067 DR, AR 3{Pituitary adenoma 5, multiple types} 617540 AD 3	Likely Pathogenic	Positive	PMID: 31850270
197	9506784	M	7 y	Difficulty climbing stairs after exercise; Difficulty chewing; Facial weakness, mild; Ptosis; Muscle weakness, lower>upper; Muscle wasting, lower limbs; One episode of diplopia, fever, dysarthria and respiratory infection. Immunologic test is negative for acetylcholine receptor (AChR) autoantibodies	Yes	Solo	Targeted	Abnormality of the musculature; HP:0003011	AR	CHAT	Missense	K	chr10:50835727T>C	Homo	NM_020549.5	c.1007T>C	p.Ile336Thr	Inherited	Myasthenic syndrome, congenital, 6, presynaptic 254210 AR 3	Likely Pathogenic	Positive	___
198	9506798	F	8 y	Hair depigmentation, generalized; Diffuse depigmentation of skin; Depigmentation of iris; Nystagmus; Photophobia	Yes	Solo	Targeted	Abnormality of the skin; HP:0000951	AR	TYR	Frameshift	K	chr11:88911406C>CA	Homo	NM_000372.5	c.286dup	p.Met96Asnfs*73	Inherited	Albinism, oculocutaneous, type IA 203100 AR 3Albinism, oculocutaneous, type IB 606952 3Waardenburg syndrome/albinism, digenic 103470 AD 3[Skin/hair/eye pigmentation 3, blue/green eyes] 601800 AD 3[Skin/hair/eye pigmentation 3, light/dark/freckling skin] 601800 AD 3{Melanoma, cutaneous malignant, susceptibility to, 8} 601800 AD 3	Likely Pathogenic	Positive	___
199	9506931	M	35 y	Muscle weakness, upper and lower limbs, severe, progressive with elevated CK. EMG-NCV findings are compatible with myogenic process mainly at proximal muscles	Yes	Solo	Targeted	Abnormality of the musculature; HP:0003011	AR	CAPN3	Missense	K	chr15:42695091C>T	Homo	NM_000070.3	c.1636C>T	p.Arg546Cys	Inherited	Muscular dystrophy, limb-girdle, autosomal recessive 1 253600 AR	Likely Pathogenic	Positive	___
200	9504066	F	7 y	Fanconi Anemia	Yes	Solo	Targeted	Abnormality of blood and blood-forming tissues; HP:0001871	AR	ERCC4	Missense	N	chr16:14022015G>A	Homo	NM_005236.3	c.715G>A	p.Glu239Lys	Not checked	?XFE progeroid syndrome- 610965/Fanconi anemia, complementation group Q- 615272- AR/Xeroderma pigmentosum, group F- 278760- AR/Xeroderma pigmentosum, type F/Cockayne syndrome- 278760- AR	Likely Pathogenic	Positive	___
201	9506412	M	31 y	Polydactyly, feet, post-axial; Retinitis pigmentosa; Light perception vision; Small testes; Small penis; Hirschsprung, suspicion of; and Obesity	Yes	Solo	Targeted	Abnormality of the eye; HP:0000478	AR	BBS5	Missense	N	chr2:170343579G>C	Homo	NM_152384.3	c.143G>C	p.Gly48Ala	Inherited	Bardet-Biedl syndrome 5- 615983- AR	VUS	VUS	___
202	9506900	F	6 y	Delayed walking; Cognitive impairment; No speech; Microcephaly; Strabismus, Rt.eye; Frequent falling; No control with urination & defecation. Brain MRI shows sign of mild dilatation of ventricular system and mild brain tissue atrophy and EEG findings reveals generalized epileptiform discharges	Yes	Solo	Targeted	Abnormality of the nervous system; HP:0000707	AR	WDR62	Stop gain	N	chr19:36572420G>A	Homo	NM_001083961.2	c.1319G>A	p.Trp440*	Inherited	Microcephaly 2, primary, autosomal recessive, with or without cortical malformations 604317 AR 3	Pathogenic	Positive	___
203	9507140	M	4 d	History of an affected child with Developmental delay; Mental retardation, severe; Seizures; Muscle wasting, generalized; Joint stiffness, lower>upper; Scoliosis, thoracic, mild and Large ears. Brain MRI showed agenesis of the corpus callosum associated with convergence of medial cortical gyri with mild frontal brain atrophy together with prominence of overlying CSF spaces	Yes	Parents (Single)	Targeted	Abnormality of the skin; HP:0000951	Familial	___	___	___	___	___	___	___	___	___	___	___	Negative	___
204	9507198	F	9 y	Developmental delay; Mental retardation, severe; Seizures; Muscle wasting, generalized; Joint stiffness, lower>upper; Scoliosis, thoracic, mild and Large ears. Brain MRI showed agenesis of the corpus callosum associated with convergence of medial cortical gyri with mild frontal brain atrophy together with prominence of overlying CSF spaces	No	Trio	Exome	Abnormality of the nervous system; HP:0000707	AD	ZIC2	Frameshift	N	chr13:100637302A>ATC	Het	NM_007129.5	c.1182_1183dup	p.Cys395Serfs*19	de novo	Holoprosencephaly 5- 609637- AD	Pathogenic	Positive	___
205	9507469	Fetus	Prenatal	Fetal ultrasound findings are indicative of large kidney and oligohydramnios (R/O PKD)	Yes	Solo	Targeted	Abnormality of the genitourinary system; HP:0000119	Sporadic	___	___	___	___	___	___	___	___	___	___	___	Negative	___
206	9507577	F	5 y	Delay in speech and walking; ADHD; Long face; Strabismus; Ptosis, Lt; Periorbital edema; Hypotonia; Clinodactyly; and flat feet	Yes	Solo	Targeted	Abnormality of the nervous system; HP:0000707	Sporadic	___	___	___	___	___	___	___	___	___	___	___	Negative	___
207	9507734	M	15 y	History of an affected child with Hearing Loss	Yes	Parents (Single)	Targeted	Abnormality of the ear; HP:0000598	Familial	___	___	___	___	___	___	___	___	___	___	___	Negative	___
208	9415574	M	24 y	Difficulty climbing stairs, walking, and running; Proximal muscle weakness, leg>arm; Lordosis; Flat feet; Waddling gait; Calf hypertrophy and Increased serum creatine kinase. Sarcolemmal labelling of almost all fibers and some lysosomal vacuoles with examined antibodies had been shown using IHC and muscle biopsy revealed myopathic atrophy with multiple necrotic and degenerative/regenerative fiber…	No	Solo	Targeted	Abnormality of the musculature; HP:0003011	AR	FKRP	Missense	N	chr19:47259848G>C	Homo	NM_001039885.3	c.1141G>C	p.Ala381Pro	Inherited	Muscular dystrophy-dystroglycanopathy (congenital with brain and eye anomalies), type A, 5 613153 AR 3Muscular dystrophy-dystroglycanopathy (congenital with or without mental retardation), type B, 5 606612 AR 3Muscular dystrophy-dystroglycanopathy (limb-girdle), type C, 5 607155 AR 3	VUS	VUS	___
209	9402359	F	4 y	Developmental delay; Microcephaly; Seizures; Blond hair; Prognathism; Astigmatism; Myopia; Strabismus; Palpebral Fissure, Upslanted; Large tongue; Large mouth; Hyperextend feet. Brain MRI is consistent with delayed myelination	No	Trio	Exome	Abnormality of the nervous system; HP:0000707	Sporadic	___	___	___	___	___	___	___	___	___	___	___	Negative	___
210	9004618	F	10 y	Skin biopsy shows Ichthyosiform dermatitis, Ichthyosis-congenita, more suggestive of lamellar-Ichthyosis	Yes	Solo	Targeted	Abnormality of the skin; HP:0000951	AR	TGM1	Missense	K	chr14:24730981C>T	Homo	NM_000359.3	c.428G>A	p.Arg143His	Inherited	Ichthyosis, congenital, autosomal recessive 1 242300 AR 3	Pathogenic	Positive	___
211	9507866	M	28 y	Difficulty walking, climbing stairs and jumping; Muscle stiffness; Warm-up phenomenon; Delayed relaxation of muscle fibers after contraction; Hypertrophy of muscle of shoulder; Pseudohypertrophy of the calves; Weak eye muscles	Yes	Solo	Targeted	Abnormality of the musculature; HP:0003011	AR	CLCN1	Missense	N	chr7:143029920C>T	Homo	NM_000083.3	c.1355C>T	p.Pro452Leu	Inherited	Myotonia congenita, dominant- 160800- AD/Myotonia congenita, recessive- 255700- AR/Myotonia levior, recessive	VUS	VUS	___
212	9508670	M	1 y	Developmental delay; Microcephaly; Hypotonia; Spasticity, progressive; Upward slanting of palpebral fissure; Strabismus; Epicanthal fold; Periorbital edema; Sparse Eyebrows; Long nose; Depressed nasal tip; Poor sucking and Difficulty swallowing. Brain MRI findings are suggestive of PVL and Craniosynostosis	No	Trio	Exome	Abnormality of the nervous system; HP:0000707	Sporadic	___	___	___	___	___	___	___	___	___	___	___	Negative	___
213	9508793	M	34 y	Myopia; Long nose; Joint laxity; Thoracic kyphosis; Webbed digits, partial. Heart echo revealed marked MVP, TVP, severe MR, mild AR, and mild PH	No	Solo	Targeted	Abnormality of connective tissue; HP:0003549	Sporadic	___	___	___	___	___	___	___	___	___	___	___	Negative	___
214	9506754	F	4 y	Poor sucking; Developmental delay; Seizures; Microcephaly; Increased DTR; Increased muscle tone; Elbows contracture; Mild contracture in knees; Hypertrichosis	No	Trio	Exome	Abnormality of the nervous system; HP:0000707	Sporadic	___	___	___	___	___	___	___	___	___	___	___	Negative	___
215	9509037	M	39 y	Muscle weakness and atrophy, lower limbs>>upper limbs with elevated CK. EMG-NCV findings are compatible with myopathic pattern	Yes	Solo	Targeted	Abnormality of the musculature; HP:0003011	Familial	___	___	___	___	___	___	___	___	___	___	___	Negative	___
216	9509419	M	2 y	Hypotonia; Poor sucking; Seizures; Pectus excavatum and Increased creatine kinase. Muscle biopsy shows dystrophic changes and IHC findings are in favor of Merosin deficient congenital muscular dystrophy. EMG-NCV revealed myopathic changes, however absent snaps of sensory nerves suggestive of sensory neuropathy has been noticed	Yes	Solo	Targeted	Abnormality of the musculature; HP:0003011	AR	LAMA2	splicing	K	chr6:129712799G>A	Homo	NM_000426.3	c.5234+1G>A	___	Inherited	Muscular dystrophy, congenital merosin-deficient- 607855- AR/Muscular dystrophy, congenital, due to partial LAMA2 deficiency- 607855- AR	Pathogenic	Positive	___
217	9509627	M	7 y	Hearing loss, bilateral	Yes	Solo	Targeted	Abnormality of the ear; HP:0000598	AR	COL11A2	Frameshift	K	chr6:33152074T>TG	Homo	NM_080680.3	c.966dup	p.Thr323Hisfs*19	Not checked	Deafness, autosomal dominant 13 601868 AD 3Deafness, autosomal recessive 53 609706 AR 3Fibrochondrogenesis 2 614524 AD, AR 3Otospondylomegaepiphyseal dysplasia, autosomal dominant 184840 AD 3Otospondylomegaepiphyseal dysplasia, autosomal recessive 215150 AR 3	Pathogenic	Positive	PMID: 31850270
218	9508795	M	5 y	History of an affected child with hereditary hearing loss	Yes	Parents (Single)	Targeted	Abnormality of the ear; HP:0000598	AR	TMC1	splicing	K	chr9:75309631G>A	Het	NM_138691.3	c.236+1G>A	___	Detected in parent(s)	Deafness, autosomal dominant 36 606705 AD 3Deafness, autosomal recessive 7 600974 AR 3	Pathogenic	Positive	___
219	9510106	F	8 y	Microcephaly, severe; Short and small forehead; Hypotelorism; Prominent ears; Large nose; Large mouth; Large & wide spaced teeth	Yes	Solo	Targeted	Abnormality of the nervous system; HP:0000707	AR	ASPM	Frameshift	K	chr1:197108960TTTTG>T	Homo	NM_018136.5	c.1959_1962del	p.Asn653Lysfs*14	Not checked	Microcephaly 5, primary, autosomal recessive 608716 AR 3	Pathogenic	Positive	___
220	9510132	F	5 y	Poor sucking; Slurred speech; Recurrent respiratory infections; Dysphagia; Nystagmus; Long face; Ptosis, Lt.eye; Thin upper & lower limbs; Easy fatigability while walking	Yes	Solo	Targeted	Abnormality of the musculature; HP:0003011	AR	COLQ	Stop gain	N	chr3:15497512G>T	Homo	NM_005677.4	c.1089C>A	p.Tyr363*	Not checked	Myasthenic syndrome, congenital, 5 603034 AR 3	Likely Pathogenic	Positive	___
221	9510131	M	16 y	Mild weakness in distal of right foot with loss of tip-toe standing and elevated CK. Muscle biopsy findings are suggestive of muscular dystrophy and IHC shows loss of sarcolemmal labelling of many fibers with dysferlin antibody compatible with dysferlinopathy	Yes	Solo	Targeted	Abnormality of the musculature; HP:0003011	AR	DYSF	Frameshift	N	chr2:71739029GC>G	Homo	NM_003494.4	c.437del	p.Pro146Leufs*5	Not checked	Miyoshi muscular dystrophy 1 254130 AR 3Muscular dystrophy, limb-girdle, autosomal recessive 2 253601 AR 3Myopathy, distal, with anterior tibial onset 606768 AR 3	Likely Pathogenic	Positive	___
222	9508440	M	9 y	Corneal clouding; Down-slanting palpebral fissures, mild; Hearing impairment due to infection; Mandibular protrusion, mild; Short neck; Hepatosplenomegaly, mild; Abdominal protuberance; Thickening of wrist; Hypermobile joints; Large fingers; Genu valgum; Scoliosis; Pectus carinatum and Skeletal deformity; Dwarfism; Waddling gait. Enzyme analysis is suggestive of Morquio disease	Yes	Solo	Targeted	Abnormality of metabolism/homeostasis; HP:0001939	AR	GALNS	Missense	K	chr16:88898459C>G	Homo	NM_000512.5	c.949G>C	p.Gly317Arg	Inherited	Mucopolysaccharidosis IVA 253000 AR 3	Likely Pathogenic	Positive	___
223	9509894	M	46 y	Hearing Loss	No	Solo	Targeted	Abnormality of the ear; HP:0000598	AR	SLC26A4	Missense	K	chr7:107330645G>A	Homo	NM_000441.2	c.1226G>A	p.Arg409His	Not checked	Deafness, autosomal recessive 4, with enlarged vestibular aqueduct 600791 AR 3Pendred syndrome 274600 AR 3	Pathogenic	Positive	PMID: 31850270
224	9510799	M	11 y	Muscle weakness, generalized; Contractures, elbow and knees; Pterygia, elbows; Facial weakness, mild; Triangular thin face; Proptosis; Open mouth; Long eyelashes; Scoliosis; Hyperlordosis; History of hospitalization due to recurrent pulmonary infection; Cachectic build. Brain CT revealed encephalopathy and/or leukoencephalopathy. CPK serum was elevated	Yes	Solo	Targeted	Abnormality of the musculature; HP:0003011	AR	LAMA2	Stop gain	N	chr6:129759858CT>C	Homo	NM_000426.4	c.6038del	p.Leu2013*	Not checked	Muscular dystrophy, congenital, merosin deficient or partially deficient 607855 AR 3Muscular dystrophy, limb-girdle, autosomal recessive 23 618138 AR 3	Likely Pathogenic	Positive	___
225	9511109	M	10 y	Multiple fractures, Rt.femor, humerus; Blue sclera	Yes	Solo	Targeted	Abnormality of the skeletal system; HP:0000924	AR	SERPINF1	Stop gain	N	chr17:1673266C>T	Homo	NM_002615.7	c.205C>T	p.Arg69*	Not checked	Osteogenesis imperfecta, type VI 613982 3	Likely Pathogenic	Positive	___
226	9511170	F	30 y	Hearing loss	No	Solo	Targeted	Abnormality of the ear; HP:0000598	AR	MYO15A	Missense	K	chr17:18045553G>A	Compound Het	NM_016239.4	c.5810G>A	p.Arg1937His	Inherited	Deafness, autosomal recessive 3 600316 AR 3	Likely Pathogenic	Positive	PMID: 31850270
											Splicing	K	chr17:18030104G>A	Compound Het	NM_016239.4	c.3867-1G>A	___	Inherited	Deafness, autosomal recessive 3 600316 AR 3	Likely Pathogenic
227	9417839	M	4 m	History of a deceased child with Poor head control; Seizures; Growth retardation; Microcephaly; Telangectasia; Hyperpigmentation, buttock; Infected blister, genitalia	Yes	Parents (Single)	Targeted	Abnormality of metabolism/homeostasis; HP:0001939	AR	MMACHC	Stop gain	K	chr1:45974001C>T	Het	NM_015506.3	c.394C>T	p.Arg132*	Detected in parent(s)	Methylmalonic aciduria and homocystinuria, cblC type 277400 AR 3	Pathogenic	Positive	___
228	9511231	F	19 y	Polydactyly, hand, post axial, bilateral; Polydactyly, toes; Fingers tapering; Sandal gaps, bilateral; Obesity, generalized; Blindness; Mental retardation, mild to moderate; Delayed walking; Low hairline of the back; Long face; Prognathism; Up-slanting palpebral fissures; Epicanthal fold; Nystagmus; Microcornea; and Strabismus. Funduscopy revealed RP	Yes	Solo	Targeted	Abnormality of the nervous system; HP:0000707	AR	MKKS	Stop gain	N	chr20:10386274A>C	Homo	NM_018848.3	c.1334T>G	p.Leu445*	Inherited	Bardet-Biedl syndrome 6 605231 AR 3McKusick-Kaufman syndrome 236700 AR 3	Likely Pathogenic	Positive	___
229	8104316	M	38 y	Inguinal hernia; Long face; Scoliosis ; Joint hyperlaxity; Reduction in elbow extension; Arachnodactyly; hind foot deformity; Stretch marks, skin; Positive wrist sign. Heart echo revealed Aneurysm, STJ; MVP and abnormal LV function	No	Solo	Targeted	Abnormality of connective tissue; HP:0003549	AD	FBN1	Missense	N	chr15:48717610C>A	Het	NM_000138.5	c.7409G>T	p.Cys2470Phe	Not checked	Acromicric dysplasia 102370 AD 3Ectopia lentis, familial 129600 AD 3Geleophysic dysplasia 2 614185 AD 3Marfan lipodystrophy syndrome 616914 AD 3Marfan syndrome 154700 AD 3MASS syndrome 604308 3Stiff skin syndrome 184900 AD 3Weill-Marchesani syndrome 2, dominant 608328 AD 3	Likely Pathogenic	Positive	___
230	9511421	M	28 y	Muscular dystrophy, moderate, non progressive; Atrophy of lower limbs; Contracture of hip, knee and elbow; Epilepsy; and Hypertension. Elevation of serum CPK has been reported	Yes	Solo	Targeted	Abnormality of the musculature; HP:0003011	Familial	___	___	___	___	___	___	___	___	___	___	___	Negative	___
231	9511657	M	50 y	Atrophy and weakness of proximal part of upper and lower extremities; Calf pseudohypertrophy. Elevated level of CPK has been reported and Muscle biopsy showed muscular atrophy, dystrophic type. EMG-NCV findings were suggestive of diffuse mixed neurogenic myogenic myopathic pattern	Yes	Solo	Targeted	Abnormality of the musculature; HP:0003011	Sporadic	___	___	___	___	___	___	___	___	___	___	___	Negative	___
232	9508167	M	2.5 y	Hypotonia; Weak cry; Respiratory difficulties; Poor sucking; Large fontanel; Flat occiput; High frontal hairline; Flat face; Small mandible; Low & wide nasal bridge; Epicanthal folds; Low set ears; Abnormal palmar crease and elevated level of 4-hydroxyphenyllactic acid in urine	Yes	Solo	Targeted	Abnormality of metabolism/homeostasis; HP:0001939	AR	PEX26	Missense	N	chr22:18566262G>C	Homo	NM_017929.6	c.431G>C	p.Trp144Ser	Not checked	Peroxisome biogenesis disorder 7A (Zellweger) 614872 AR 3Peroxisome biogenesis disorder 7B 614873 AR 3	VUS	VUS	___
233	9512164	M	28 y	Hearing loss, bilateral, non progressive, profound; Speech delay; Heart conduction defect	No	Solo	Targeted	Abnormality of the ear; HP:0000598	AR	CDH23	Missense	K	chr10:73563089C>A	Homo	NM_001171934.1	c.1064C>A	p.Thr355Asn	Not checked	Deafness, autosomal recessive 12 601386 AR 3Usher syndrome, type 1D 601067 DR, AR 3Usher syndrome, type 1D/F digenic 601067 DR, AR 3{Pituitary adenoma 5, multiple types} 617540 AD 3	VUS	VUS	PMID: 31850270
234	9504480	M	3 y	Hearing loss, bilateral, severe to profound	Yes	Solo	Targeted	Abnormality of the ear; HP:0000598	AR	MYO15A	Missense	K	chr17:18064681A>C	Homo	NM_016239.4	c.9437A>C	p.His3146Pro	Not checked	Deafness, autosomal recessive 3 600316 AR 3	VUS	VUS	PMID: 31850270
235	8901784	M	9 y	HyperCKemia	Yes	Solo	Targeted	Abnormality of the musculature; HP:0003011	AR	CAPN3	Frameshift	N	chr15:42686538A>AG	Homo	NM_000070.3	c.1115+1dup	p.?	Not checked	Muscular dystrophy, limb-girdle, autosomal recessive 1 253600 AR	Likely Pathogenic	Positive	___
236	9512458	M	9 y	Muscle weakness, progressive, Lower>Upper; Difficulty climbing steps; Lumbar lordosis; Ataxia, motor; Waddling gait; Calf pseudohypertrophy. EMG-NCV findings are compatible with myopathic pattern	No	Solo	Targeted	Abnormality of the musculature; HP:0003011	XLR	DMD	Frameshift	N	chrX:32481673T>TA	Hemi	NM_004006.3	c.3314dup	p.Asn1106Lysfs*5	de novo	Becker muscular dystrophy 300376 XLR 3 Duchenne muscular dystrophy 310200 XLR 3	Pathogenic	Positive	___
237	9512908	F	7 y	History of a deceased child with Hepatosplenomegaly; Fever; Abnormal breathing pattern; Anemia; Thrombocytopenia; High level of ferritin	Yes	Parents (Single)	Targeted	Abnormality of blood and blood-forming tissues; HP:0001871	AR	UNC13D	Splicing	K	chr17:73832280CCTGCACCATGGGT>CAGCACCA	Het	NM_199242.2	c.1434_1446delinsTGGTGCT	p.Gln478_Gln482delinsHisGlyAla	Detected in parent(s)	Hemophagocytic lymphohistiocytosis, familial, 3- 608898	Likely Pathogenic	Positive	___
238	9513056	F	27 y	Hearing loss, non-syndromic, post lingual	Yes	Solo	Targeted	Abnormality of the ear; HP:0000598	AR	CDC14A	Stop gain	K	chr1:100949903C>T	Homo	NM_003672.4	c.1033C>T	p.Arg345*	Inherited	Deafness, autosomal recessive 32, with or without immotile sperm 608653 AR 3	Likely Pathogenic	Positive	PMID: 31850270
239	9513298	Fetus	Prenatal	Skin blisters in deceased fetus	No	Solo	Targeted	Abnormality of the skin; HP:0000951	Sporadic	___	___	___	___	___	___	___	___	___	___	___	Negative	___
240	9512738	F	66 y	Polycystic kidney disease	No	Solo	Targeted	Abnormality of the genitourinary system; HP:0000119	Familial	___	___	___	___	___	___	___	___	___	___	___	Negative	___
241	9513517	M	6 y	Microcephaly; Developmental delay; Epicanthal fold; Increased space between teeth; Shortening and rigidity of the lower extremities; Hypospadias; Micropenis and undescended testes. Neonatal intracranial sonography revealed prominent dilatation of occipital and temporal horns of both lateral ventricles and fusion of thalami at midline and also signs of corpus callosum agenesis. Brain CT showed sev…	Yes	Solo	Targeted	Abnormality of the nervous system; HP:0000707	Familial	___	___	___	___	___	___	___	___	___	___	___	Negative	___
242	9510915	M	14 y	Dyspnea; HyperCKemia; Hypertrophy calf muscle	Yes	Solo	Targeted	Abnormality of the musculature; HP:0003011	AR	SGCG	Missense	N	chr13:23894792C>T	Homo	NM_000231.3	c.595C>T	p.Arg199Trp	Inherited	Muscular dystrophy, limb-girdle, autosomal recessive 5 253700 AR 3	VUS	VUS	___
243	9103254	M	30 y	Hearing impairement	Yes	Solo	Targeted	Abnormality of the ear; HP:0000598	AR	TSPEAR	Missense	N	chr21:45945709A>G	Homo	NM_144991.3	c.1163T>C	p.Val388Ala	Not checked	?Deafness, autosomal recessive 98 614861 AR 3Ectodermal dysplasia 14, hair/tooth type with or without hypohidrosis 618180 AR 3	VUS	Positive	PMID: 31850270
									AR	TMPRSS3	Missense	K	chr21:43795961G>A	Homo	NM_024022.4	c.1211C>T	p.Pro404Leu	Not checked	Deafness, autosomal recessive 8/10 601072 AR 3	Likely Pathogenic
244	9512804	F	11 y	Developmental delay, severe; Cognition disorder; Seizures; Optic atrophy, bilateral; Strabismus, mild; Hypotonia, generalized; Flexed knee; Difficulty swallowing; Loss of the ability to control urination and defecation. Brain MRI findings reveal ventriculomegaly and periventricular hyperintensities	Yes	Solo	Targeted	Abnormality of the nervous system; HP:0000707	AR	POMGNT1	Stop gain	N	chr1:46663420C>T	Homo	NM_017739.4	c.74G>A	p.Trp25*	Inherited	Muscular dystrophy-dystroglycanopathy (congenital with brain and eye anomalies), type A, 3 253280 AR 3Muscular dystrophy-dystroglycanopathy (congenital with mental retardation), type B, 3 613151 AR 3Muscular dystrophy-dystroglycanopathy (limb-girdle), type C, 3 613157 AR 3Retinitis pigmentosa 76 617123 AR 3	Pathogenic	Positive	___
245	9514082	F	21 y	Hearing loss, bilateral, congenial, non-syndromic. Audiogram findings revealed total deaf	Yes	Solo	Targeted	Abnormality of the musculature; HP:0003011	AR	CHRNE	Missense	N	chr17:4802149T>A	Homo	NM_000080.4	c.1364A>T	p.Asp455Val	Not checked	Myasthenic syndrome, congenital, 4A, slow-channel 605809 AD, AR 3Myasthenic syndrome, congenital, 4B, fast-channel 616324 AR 3Myasthenic syndrome, congenital, 4C, associated with acetylcholine receptor deficiency 608931 AR 3	VUS	VUS	___
246	9514272	F	40 y	Hearing loss, bilateral, congenial, non-syndromic. Audiogram findings revealed total deaf	Yes	Solo	Targeted	Abnormality of the ear; HP:0000598	Familial	___	___	___	___	___	___	___	___	___	___	___	Negative	___
247	9514438	F	59 y	Hearing loss, severe, non progressive. Audiogram revealed sensorineural, flat hearing loss	Yes	Solo	Targeted	Abnormality of the ear; HP:0000598	AR	CDC14A	Stop gain	K	chr1:100949996C>T	Homo	NM_003672.4	c.1126C>T	p.Arg376*	Not checked	Deafness, autosomal recessive 105- 616958- AR	Likely Pathogenic	Positive	PMID: 31850270
248	8906529	M	10 d	Developmental delay, motor & speech; Dysmorphic face; Transverse palmar crease, bilateral; Rocker bottom feet; Hands contracture; Limited knee extension; Scoliosis	Yes	Solo	Targeted	Abnormality of the musculature; HP:0003011	Sporadic	___	___	___	___	___	___	___	___	___	___	___	Negative	___
249	9514505	M	34 y	Difficulty climbing stairs, running and rising from seated position; Muscle weakness, distal & proximal, leg>arm; Muscle pain and fatigability; Abnormal gait; Increased creatine kinase	No(Same region)	Solo	Targeted	Abnormality of the musculature; HP:0003011	AR	DYSF	Missense	K	chr2:71742844C>T	Homo	NM_003494.3	c.755C>T	p.Thr252Met	Not checked	Miyoshi muscular dystrophy 1 254130 AR 3Muscular dystrophy, limb-girdle, autosomal recessive 2 253601 AR 3Myopathy, distal, with anterior tibial onset 606768 AR 3	Pathogenic	Positive	___
250	9514744	M	20 y	Intermittent muscle weakness, particularly following common colds; Muscle pain and spasm following exercise; Constant muscle weakness in lower limbs from 3 years ago; Periodic upper limbs muscle weakness following exercise	No	Solo	Targeted	Abnormality of the musculature; HP:0003011	AD	CACNA1S	Missense	K	chr1:201022658T>C	Het	NM_000069.3	c.3724A>G	p.Arg1242Gly	de novo	Hypokalemic periodic paralysis, type 1 170400 AD 3{Malignant hyperthermia susceptibility 5} 601887 AD 3{Thyrotoxic periodic paralysis, susceptibility to, 1} 188580 AD 3	Pathogenic	Positive	___
251	9514799	M	44 y	Androgenetic alopecia; Myotonia; Difficulty muscle extension. EMG-NCV study revealed myotonic discharge; suggestive of myotonia congenita	No	Solo	Targeted	Abnormality of the musculature; HP:0003011	Familial	___	___	___	___	___	___	___	___	___	___	___	Negative	___
252	9515043	M	27 y	Hypotonia; Muscle weakness. EMG-NCV findings are compatible with myopathic process involving proximal muscle of upper & lower limbs	Yes	Solo	Targeted	Abnormality of the musculature; HP:0003011	AR	DOK7	Frameshift	K	chr4:3494836C>CTGCC	Homo	NM_173660.5	c.1124_1127dup	p.Ala378Serfs*30	Inherited	?Fetal akinesia deformation sequence 3 618389 3Myasthenic syndrome, congenital, 10 254300 AR 3	Pathogenic	Positive	___
253	9509425	M	11 y	Microcephaly; Mental retardation, mild; Hyperlordosis	Yes	Solo	Targeted	Abnormality of the nervous system; HP:0000707	AR	ASPM	Frameshift	K	chr1:197111786TATTA>T	Potential Compound het	NM_018136.5	c.1592_1595del	p.Val531Glufs*17	Inherited	Microcephaly 5, primary, autosomal recessive 608716 AR 3	Pathogenic	Positive	___
											Stop gain	N	chr1:197072327CAAATATA>C	Potential Compound het	NM_018136.5	c.6047_6053del	p.Leu2016*	de novo	Microcephaly 5, primary, autosomal recessive 608716 AR 3	Pathogenic		___
254	9515074	M	5 m	Hypotonia, generalized; Muscular dystrophy, progressive	No	Solo	Targeted	Abnormality of the musculature; HP:0003011	AR	LAMA2	Missense	K	chr6:129826462G>A	Homo	NM_000426.4	c.8665G>A	p.Gly2889Arg	Not checked	Muscular dystrophy, congenital, merosin deficient or partially deficient 607855 AR 3Muscular dystrophy, limb-girdle, autosomal recessive 23 618138 AR 3	Likely Pathogenic	Positive	___
255	9515482	F	1 y	Reduced fetal movement; Generalized hypotonia; Delay in neck holding; Sparse hair; Long forehead; No teething. EMG-NCV finding is highly suggestive of nemaline and/or centeral core myopathy and results from Brain MRI is consistent with white matter leukoencephalopathy	Yes	Solo	Targeted	Abnormality of the musculature; HP:0003011	AR	LAMA2	Frameshift	N	chr6:129835593G>GATGGACA	Homo	NM_000426.4	c.9069_9075dup	p.His3026Thrfs*4	Inherited	Muscular dystrophy, congenital, merosin deficient or partially deficient 607855 AR 3Muscular dystrophy, limb-girdle, autosomal recessive 23 618138 AR 3	Pathogenic	Positive	___
256	9515597	M	7 y	Poor sucking; Delay neck control; Muscle weakness, progressive, proximal>distal; Ptosis, mild, bilateral; Atrophic muscles; Joints laxity; Lumbar lordosis; Thoracic kyphoscoliosis; Waddling gait. EMG-NCV findings are consistent with NMJ disorder	No(Same region)	Solo	Targeted	Abnormality of the musculature; HP:0003011	AR	ALG2	Inframe indel	K	chr9:101983952CAGCCAGTCCCC>CCGGGGACT	Homo	NM_033087.4	c.214_224delinsAGTCCCCG	p.Gly72_Leu75delinsSerProArg	Inherited	?Congenital disorder of glycosylation, type Ii 607906 AR 3Myasthenic syndrome, congenital, 14, with tubular aggregates 616228 AR 3	Likely Pathogenic	Positive	___
257	9515812	F	4 y	Dysmorphic features of MPS; Congenital heart defect; Spine defect; Muscle weakness. Lysosomal enzymes assay is indicative of mucolipidosis and skeletal radiography findings are suggestive of Hurler disease	Yes	Solo	Targeted	Abnormality of metabolism/homeostasis; HP:0001939	AR	GNPTAB	Frameshift	N	chr12:102158245CTA>C	Homo	NM_024312.5	c.2448_2449del	p.Phe816Leufs*45	Inherited	Mucolipidosis II alpha/beta 252500 AR 3Mucolipidosis III alpha/beta 252600 AR 3	Likely Pathogenic	Positive	___
258	9515798	F	13 y	Microcephaly; Seizures; Developmental regression; Mental retardation, moderate; Upward slanting of palpebral fissures, mild; Arched eyebrows; Prominent ears; Scoliosis; Kyphosis; Spasticity; Skin Hypopigmentation; Wheelchair-bound	Yes	Solo	Targeted	Abnormality of the nervous system; HP:0000707	Familial	___	___	___	___	___	___	___	___	___	___	___	Negative	___
259	9515873	M	17 y	Hearing loss, congenital, bilateral, moderate	Yes	Solo	Targeted	Abnormality of the ear; HP:0000598	Familial	___	___	___	___	___	___	___	___	___	___	___	Negative	___
260	9510919	F	3 y	Sensorineural hearing loss, bilateral; Slurred speech; Ankyloglossia; Curly hair; Craniosynostosis, affecting metopic suture; Myopia, bilateral; Strabismus; Ataxia, mild (perhaps, due to joint problems in hip); Pes planus, bilateral	Yes	Solo	Targeted	Abnormality of the ear; HP:0000598	Sporadic	___	___	___	___	___	___	___	___	___	___	___	Negative	___
261	9516347	F	27 y	Hearing loss, non-syndromic, congenital	Yes	Solo	Targeted	Abnormality of the ear; HP:0000598	AR	MARVELD2	Stop gain	K	chr5:68728915C>T	Homo	NM_001038603.3	c.1498C>T	p.Arg500*	Not checked	Deafness, autosomal recessive 49 610153 AR 3	Pathogenic	Positive	PMID: 31850270
262	9516360	M	3.5 y	Muscle weakness, proximal and distal of legs; Frequent falling; Difficulty climbing stairs and rising from seated position; Abnormal gait; Prominent calves and elevated level of CPK. Muscle biopsy findings are compatible with early stage of muscular dystrophy with lobulated fibers	Yes	Solo	Targeted	Abnormality of the musculature; HP:0003011	Sporadic	___	___	___	___	___	___	___	___	___	___	___	Negative	___
263	9516508	M	34 y	Hearing loss, high and mid frequency; Developmental delay, motor	No	Solo	Targeted	Abnormality of the ear; HP:0000598	Sporadic	___	___	___	___	___	___	___	___	___	___	___	Negative	___
264	9516524	M	33 y	Difficulty climbing stairs; Difficulty rising from seated position; Muscle weakness, lower limbs, distal; Hyperreflexia in knee; Ataxia. EMG-NCV findings are in favor of chronic myopathic process or some acquired myopathies such as inclusion body myositis should be considered	No	Solo	Targeted	Abnormality of the musculature; HP:0003011	Sporadic	___	___	___	___	___	___	___	___	___	___	___	Negative	___
265	9516694	M	4 y	Speech delay; Recurrent and multiple fractures, long bone, severe & non progressive; Blue sclera	Yes	Solo	Targeted	Abnormality of the skeletal system; HP:0000924	AR	BMP1	Missense	K	chr8:22022952G>C	Homo	NM_006129.5	c.34G>C	p.Gly12Arg	Not checked	Osteogenesis imperfecta, type XIII 614856 AR 3	Likely Pathogenic	Positive	___
266	9516626	M	39 y	Difficulty walking, progressive; Difficulty climbing stairs; Muscle weakness, generalized; Not able to raise hands; History of surgeries (thymus, appendicitis, and adenoid); Ptosis, mild, bilateral; Lordosis; Scoliosis; Abnormal gait; Difficulty swallowing & chewing	Yes	Solo	Targeted	Abnormality of the musculature; HP:0003011	AR	CHRNE	Missense	N	chr17:4804088C>G	Homo	NM_000080.4	c.917G>C	p.Arg306Thr	Not checked	Myasthenic syndrome, congenital, 4A, slow-channel 605809 AD, AR 3Myasthenic syndrome, congenital, 4B, fast-channel 616324 AR 3Myasthenic syndrome, congenital, 4C, associated with acetylcholine receptor deficiency 608931 AR 3	Likely Pathogenic	Positive	___
267	9516850	M	6 y	Sensorineural hearing loss, prelingual, bilateral, moderate, non progressive	Yes	Solo	Targeted	Abnormality of the ear; HP:0000598	AR	USH2A	Stop gain	K	chr1:216073510G>A	Homo	NM_206933.4	c.7501C>T	p.Gln2501*	Not checked	Retinitis pigmentosa 39 613809 3Usher syndrome, type 2A 276901 AR 3	Pathogenic	Positive	PMID: 31850270
268	9516892	M	10 y	Hearing loss; Delayed walking with frequent falling	Yes	Solo	Targeted	Abnormality of the ear; HP:0000598	AR	KARS1	Missense	K	chr16:75665656C>G	Homo	NM_001130089.2	c.1097G>C	p.Cys366Ser	Inherited	?Charcot-Marie-Tooth disease, recessive intermediate, B 613641 AR 3Deafness, autosomal recessive 89 613916 AR 3	VUS	VUS	PMID: 31850270
269	9516878	M	23 y	Congenital stationary night blindness; Small exterior genitalia	No	Solo	Targeted	Abnormality of the eye; HP:0000478	AR	BBS9	Stop gain	K	chr7:33407474C>T	Homo	NM_198428.3	c.1789C>T	p.Gln597*	Inherited	Bardet-Biedl syndrome 9- 615986- AR	Pathogenic	Positive	___
270	9516925-1	F	27 y	Hearing loss	No	Solo	Targeted	Abnormality of the ear; HP:0000598	Familial	___	___	___	___	___	___	___	___	___	___	___	Negative	___
271	9516925-2	M	23 y	Hearing loss	Yes	Solo	Targeted	Abnormality of the ear; HP:0000598	AR	CDH23	Missense	K	chr10:73548784G>A	Homo	NM_022124.6	c.5908G>A	p.Glu1970Lys	Not checked	Deafness, autosomal recessive 12- 601386/Usher syndrome, type 1D- 601067/ Usher syndrome, type 1D/F digenic- 601067/ {Pituitary adenoma, susceptibility to}- 617540	Likely Pathogenic	Positive	PMID: 31850270
272	9517017	M	29 y	Hip dislocation, bilateral; Facial muscle weakness, mild; Ptosis; Diplopia; Nasal speech; High arched palate; Muscle weakness, proximal limb; Scoliosis; Hyperreflexia; Abnormal gait. Muscle biopsy findings are in favor of mild muscle atrophy, mild	Yes	Solo	Targeted	Abnormality of the musculature; HP:0003011	AR	RAPSN	Missense	K	chr11:47469404C>T	Homo	NM_005055.5	c.491G>A	p.Arg164His	Inherited	Fetal akinesia deformation sequence 2 618388 3Myasthenic syndrome, congenital, 11, associated with acetylcholine receptor deficiency 616326 AR 3	Likely Pathogenic	Positive	___
273	9517191	M	26 y	Hearing loss, prelingual, non-syndromic	No	Solo	Targeted	Abnormality of the ear; HP:0000598	Familial	___	___	___	___	___	___	___	___	___	___	___	Negative	___
274	9517196	M	10 y	Hearing loss; Thalassemia	Yes	Solo	Targeted	Abnormality of the ear; HP:0000598	Familial	___	___	___	___	___	___	___	___	___	___	___	Negative	___
275	9517566	M	31 y	Ichthyosis	Yes	Solo	Targeted	Abnormality of the skin; HP:0000951	AR	PNPLA1	Missense	N	chr6:36262132A>G	Homo	NM_001145717.1	c.670A>G	p.Asn224Asp	Inherited	Ichthyosis, congenital, autosomal recessive 10 615024 AR 3	Likely Pathogenic	Positive	___
276	8801043	M	23 y	Sensorineural hearing loss, moderate, bilateral	Yes	Solo	Targeted	Abnormality of the ear; HP:0000598	Sporadic	___	___	___	___	___	___	___	___	___	___	___	Negative	___
277	9518097	M	27 y	Muscle weakness; Muscular dystrophy; Difficulty walking; Wheelchair-bound at the age of 18y/o and elevated level of CPK.EMG-NCV findings are compatible with progressive muscular atrophy (dystrophy) or late onset myopathic process	Yes	Solo	Targeted	Abnormality of the musculature; HP:0003011	Familial	___	___	___	___	___	___	___	___	___	___	___	Negative	___
278	9518573	M	4 y	Albinism, severe; Visual impairment, ocular	Yes	Solo	Targeted	Abnormality of the skin; HP:0000951	AR	TYR	Missense	K	chr11:88924546G>A	Homo	NM_000372.5	c.996G>A	p.Met332Ile	Not checked	Albinism, oculocutaneous, type IA 203100 AR 3Albinism, oculocutaneous, type IB 606952 3Waardenburg syndrome/albinism, digenic 103470 AD 3[Skin/hair/eye pigmentation 3, blue/green eyes] 601800 AD 3[Skin/hair/eye pigmentation 3, light/dark/freckling skin] 601800 AD 3{Melanoma, cutaneous malignant, susceptibility to, 8} 601800 AD 3	Pathogenic	Positive	___
279	9414816	M	9 y	Difficulty climbing stairs, running, jumping, and rising from seated position; Muscle weakness, leg>arm; Lordosis; Abnormal gait; Frequent falling; Prominent calves and elevated level of serum CK. EMG-NCV showed chronic moderate myopathic process with minimal spontaneous activity	No	Solo	Targeted	Abnormality of the musculature; HP:0003011	XLR	DMD	Stop gain	K	chrX:32563412G>A	Hemi	NM_004006.3	c.2032C>T	p.Gln678*	Not checked	Becker muscular dystrophy 300376 XLR 3 Duchenne muscular dystrophy 310200 XLR 3	Pathogenic	Positive	___
280	9117719	F	27 y	A type of autoinflammatory syndrome; either PAPA or PASH syndrome (Pyoderma gangrenosum, acne and supprative hidradenitis	Yes	Solo	Exome	Abnormality of the skin; HP:0000951	AD	NCSTN	Stop gain	K	chr1:160326133C>G	Het	NM_015331.3	c.1635C>G	p.Tyr545*	Inherited	Acne inversa, familial, 1 142690 AD 3	Pathogenic	Positive	PMID: 26968259
281	9214428	F	16 y	Muscular Dystrophy	Yes	Solo	Exome	Abnormality of the musculature; HP:0003011	Sporadic	___	___	___	___	___	___	___	___	___	___	___	Negative	PMID: 27234031
282	9601336	M	20 y	Walking problem; Abnormal sensations, lower limbs, digits	No	Solo	Exome	Peripheral neuropathy; HP:0009830	XLR	DMD	Missense	N	chrX:31165585C>G	Hemi	NM_004006.3	c.10604G>C	p.Gly3535Ala	Not checked	Becker muscular dystrophy 300376 XLR 3 Duchenne muscular dystrophy 310200 XLR 3	VUS	VUS	PMID: 32657593
									AD	FBLN5	Missense	K	chr14:92347736G>C	Het	NM_006329.4	c.889C>G	p.His297Asp	Not checked	Cutis laxa, autosomal dominant 2 614434 3Cutis laxa, autosomal recessive, type IA 219100 AR 3Macular degeneration, age-related, 3 608895 AD 3Neuropathy, hereditary, with or without age-related macular degeneration 608895 AD 3	VUS
283	9217322	M	9 y	Muscular Dystrophy	Yes	Solo	Exome	Abnormality of the musculature; HP:0003011	AR	SGCA	Missense	K	chr17:48247606C>T	Het	NM_000023.4	c.850C>T	p.Arg284Cys	Not checked	Muscular dystrophy, limb-girdle, autosomal recessive 3 608099 AR 3	Pathogenic	Unclear	___
284	9205472	M	31 y	Proximal muscle weakness, Difficulty climbing stairs(18y)	Yes	Solo	Exome	Abnormality of the musculature; HP:0003011	AR	RYR1	Missense	K	chr19:38998423T>C	Compound het	NM_000540.3	c.8888T>C	p.Leu2963Pro	Inherited	Congenital myopathy 1B, autosomal recessive 255320 AR	Pathogenic	Positive	PMID: 27234031
											Missense	K	chr19:39070673A>G	Compound het	NM_000540.3	c.14416A>G	p.Asn4806Asp	Inherited	Congenital myopathy 1B, autosomal recessive 255320 AR	Pathogenic
285	8703484	M	5 y	Duchenne muscular dystrophy	No	Solo	Exome	Abnormality of the musculature; HP:0003011	XLR	DMD	Frameshift	K	chrX:32663139GCTTGCAAT>G	Hemi	NM_004006.3	c.1083_1090del	p.Leu362Thrfs*6	Inherited	Becker muscular dystrophy 300376 XLR 3 Duchenne muscular dystrophy 310200 XLR 3	Pathogenic	Positive	PMID: 27234031
286	9218237	M	1 y	Muscular Dystrophy	Yes	Solo	Exome	Abnormality of the musculature; HP:0003011	Sporadic	___	___	___	___	___	___	___	___	___	___	___	Negative	___
287	9300180	F	3 y	Metabolic disorder	No	Solo	Exome	Abnormality of metabolism/homeostasis; HP:0001939	AR	PYGM	Splicing	K	chr11:64525251C>T	Het	NM_005609.4	c.660G>A	p.=	Not checked	McArdle disease- 232600- AR	VUS	VUS	___
288	9300668	M	7 y	Fanconi Anemia (FA)	No	Solo	Exome	Abnormality of blood and blood-forming tissues; HP:0001871	AR	FANCA	Splicing	N	chr16:89836244C>G	Compound Het	NM_000135.4	c.2504+1G>C	___	Inherited	Fanconi anemia, complementation group A- 227650- AR	Likely Pathogenic	Positive	___
											large CNV deletion	N	___	Compound Het	NM_000135.4	exons19-22	___	Inherited	Fanconi anemia, complementation group A- 227650- AR	Pathogenic/CNV/detected by MLPA		___
289	9207338	F	18 m	Severe Hypotonia from birth, Proximal muscle weakness and early respiratory muscle involvement, Tremor in chin and feet, Normal brain MRI, Death because of respiratory muscle weakness	Yes	Solo	Exome	Abnormality of the musculature; HP:0003011	AR	TNNT1	Stop gain	K	chr19:55648471CGGAG>CACAGCACTA	Homo	NM_003283.6	c.607_610delinsTAGTGCTGT	p.Leu203*	Inherited	Nemaline myopathy 5, Amish type- 605355- AR	Likely Pathogenic	Positive	PMID: 27234031
290	8907879	F	35 y	Proximal muscle weakness, Difficulty climbing stairs, Phenotype is more severe in male individuals of the family (earlier age of onset).	No	Solo	Exome	Abnormality of the musculature; HP:0003011	XLD	FHL1	Missense	K	chrX:135290080A>C	Het	NM_001159702.3	c.461A>C	p.His154Pro	Inherited	?Uruguay faciocardiomusculoskeletal syndrome 300280 XLR 3Emery-Dreifuss muscular dystrophy 6, X-linked 300696 XLR 3Myopathy, X-linked, with postural muscle atrophy 300696 XLR 3Reducing body myopathy, X-linked 1a, severe, infantile or early childhood onset 300717 XLD 3Reducing body myopathy, X-linked 1b, with late childhood or adult onset 300718 XL 3Scapuloperoneal myopathy, X-linked dominant 3006…	Likely Pathogenic	Positive	PMID: 27234031
291	9304179	M	23 y	Difficulty in climbing; Needing assistance to sit and stand; Almost unaided walking; Scapular winging; Scoliosis; Elevated Creatine kinase (CK); EMG: Myopathic process	Yes	Solo	Exome	Abnormality of the musculature; HP:0003011	AR	CAPN3	Splicing	K	chr15:42703200T>G	Homo	NM_000070.3	c.2380+2T>G	___	Inherited	Muscular dystrophy, limb-girdle, autosomal recessive 1 253600 AR	Likely Pathogenic	Positive	PMID: 27020652
292	8610068	M	22 y	Intellectual Disability	No	Solo	Exome	Abnormality of the nervous system; HP:0000707	Familial	___	___	___	___	___	___	___	___	___	___	___	Negative	___
293	9305107	M	9 y	Gower`s sign, Mild calf hypertrophy, Difficulty climbing stairs	No	Solo	Exome	Abnormality of the musculature; HP:0003011	XLR	DMD	Stop gain	K	chrX:32509537C>A	Hemi	NM_004006.3	c.2479G>T	p.Glu827*	Inherited	Becker muscular dystrophy 300376 XLR 3 Duchenne muscular dystrophy 310200 XLR 3	Pathogenic	Positive	PMID: 27234031
294	9011037	M	1 y	History of a deceased child diagnosed with possible Merosin-deficient congenital Muscular dystrophy	Yes	Parents (Single)	Exome	Abnormality of the musculature; HP:0003011	Sporadic	___	___	___	___	___	___	___	___	___	___	___	Negative	PMID: 27234031
295	9306538	M	4 y	Intellectual Disability	Yes	Solo	Exome	Abnormality of the nervous system; HP:0000707	AR	PLA2G6	Stop gain	N	chr22:38511675C>T	Homo	NM_003560.4	c.1893G>A	p.Trp631*	Inherited	Infantile neuroaxonal dystrophy 1 256600 AR 3Neurodegeneration with brain iron accumulation 2B 610217 AR 3Parkinson disease 14, autosomal recessive 612953 AR 3	Pathogenic	Positive	___
296	9307457	M	3 m	CHARGE syndrome	Yes	Solo	Exome	Abnormality of the nervous system; HP:0000707	Sporadic	___	___	___	___	___	___	___	___	___	___	___	Negative	___
297	9307210	M	17 y	Difficulty in climbing; Needing assistance to sit and stand; calf hyperthrophy; Elevated Creatine kinase (CK); EMG: Chronic myopathic process	Yes	Solo	Exome	Abnormality of the musculature; HP:0003011	AR	CAPN3	Missense	K	chr15:42702844G>A	Homo	NM_000070.3	c.2243G>A	p.Arg748Gln	Inherited	Muscular dystrophy, limb-girdle, autosomal recessive 1 253600 AR	Pathogenic	Positive	PMID: 27020652
298	9307671	F	26 y	Progressive proximal muscle weakness, Strabismus, myopia, Pectus excavatum, Scoliosis, Lordosis, Normal IQ, Dental caries, Contracture of lower limbs, Respiratory muscle weakness, Muscle cramp and pain, Tip toe walking(9y), loss of ambulation(13y)	Yes	Solo	Exome	Abnormality of the musculature; HP:0003011	AR	SGCB	Frameshift	K	chr4:52899654GC>G	Homo	NM_000232.5	c.185del	p.Gly62Alafs*3	Inherited	Muscular dystrophy, limb-girdle, autosomal recessive 4 604286 AR 3	Pathogenic	Positive	PMID: 27234031
299	9312947	M	21 y	Difficulty in climbing; Needing assistance to stand; Scapular winging; Scoliosis; Elevated Creatine kinase (CK); EMG: Chronic myopathic process	Yes	Solo	Exome	Abnormality of the musculature; HP:0003011	AR	CAPN3	Stop gain	K	chr15:42701525G>T	Homo	NM_000070.3	c.1939G>T	p.Glu647*	Inherited	Muscular dystrophy, limb-girdle, autosomal recessive 1 253600 AR	Pathogenic	Positive	PMID: 27020652
300	9313378	M	9 y	Myopathy	No	Solo	Exome	Abnormality of the musculature; HP:0003011	Sporadic	___	___	___	___	___	___	___	___	___	___	___	Negative	PMID: 27234031
301	9309498	M	26 y	Azoospermia and premature ejaculation	Yes	Solo	Exome	Abnormality of the genitourinary system; HP:0000119	Familial	___	___	___	___	___	___	___	___	___	___	___	Negative	___
302	9309379	M	10 y	Difficulty climbing stairs, Waddling gait, Gower’s sign, Prominence of Calves, Proximal muscle weakness, Lumbar lordosis	No	Solo	Exome	Abnormality of the musculature; HP:0003011	XLR	DMD	Frameshift	K	chrX:31497167C>CC	Hemi	NM_004006.3	c.8601dup	p.Thr2868Aspfs*27	Inherited	Becker muscular dystrophy 300376 XLR 3 Duchenne muscular dystrophy 310200 XLR 3	Pathogenic	Positive	PMID: 27234031
303	9314724	M	20 y	Proximal muscle weakness with the age of onset at 6 y/o (wheelchair dependant), Generalized muscle weakness and atrophy	Yes	Solo	Exome	Abnormality of the musculature; HP:0003011	AR	SGCB	Splicing	K	chr4:52899807C>T	Homo	NM_000232.5	c.34-1G>A	___	Not checked	Muscular dystrophy, limb-girdle, type 2E- 604286- AR	Likely Pathogenic	Positive	PMID: 27234031
304	9314797	F	18 m	Microcephaly, Developmental Delay, Recurrent Convulsions, Hypotonia	No	Solo	Exome	Abnormality of the nervous system; HP:0000707	Sporadic	___	___	___	___	___	___	___	___	___	___	___	Negative	___
305	9315870	M	11 y	Proximal muscle weakness, Prominent calves, Difficulty climbing stairs and running, Gowers sign, Tip toe walker.Direct DNA sequencing of the exons 3, 6 and 9 of LGMD-1B gene, performed in Special Medical Center in Tehran, did not show any mutations	Yes	Solo	Exome	Abnormality of the musculature; HP:0003011	AR	PLEC	Initiation	K	chr8:145047631GGCCGGCCAT>G	Homo	NM_201378.4	c.1_9del	p.?	Inherited	?Epidermolysis bullosa simplex with nail dystrophy 616487 AR 3Epidermolysis bullosa simplex with muscular dystrophy 226670 AR 3Epidermolysis bullosa simplex with pyloric atresia 612138 AR 3Epidermolysis bullosa simplex, Ogna type 131950 AD 3Muscular dystrophy, limb-girdle, autosomal recessive 17 613723 AR 3	Likely Pathogenic	Positive	PMID: 27234031
306	9309235	F	5 y	No contracture, difficulty in chewing and sometimes difficulty in swallowing, most compatible with limb-girdle muscular dystrophy (LGMD)	No	Solo	Exome	Abnormality of the musculature; HP:0003011	AD	LMNA	Missense	K	chr1:156104732A>G	Het	NM_170707.4	c.776A>G	p.Tyr259Cys	Inherited	Cardiomyopathy, dilated, 1A 115200 AD 3Charcot-Marie-Tooth disease, type 2B1 605588 AR 3Emery-Dreifuss muscular dystrophy 2, autosomal dominant 181350 AD 3Emery-Dreifuss muscular dystrophy 3, autosomal recessive 616516 AR 3Heart-hand syndrome, Slovenian type 610140 AD 3Hutchinson-Gilford progeria 176670 AR, AD 3Lipodystrophy, familial partial, type 2 151660 AD 3Malouf syndrome 212112 AD 3Mandibul…	Likely Pathogenic	Positive	PMID: 27234031
307	8809885	M	9 y	Fanconi Anemia	Yes	Solo	Exome	Abnormality of blood and blood-forming tissues; HP:0001871	Sporadic	___	___	___	___	___	___	___	___	___	___	___	Negative	___
308	9317234	F	2 y	Generalized hypotonia; Psychomotor delay; Lagophthalmos; Ocular proptosis; Long palpebral fissures; Blue sclera; Prominent forehead; Small chin; Preauricular pit; Low set ears; Webbed neck; Congenital heart defect; Short forearms; Single transverse palmar crease	Yes	Solo	Exome	Abnormality of the nervous system; HP:0000707	Sporadic	___	___	___	___	___	___	___	___	___	___	___	Negative	___
309	9317542	F	4 y	Myoclonic epilepsy, progressive, Gait ataxia, Mental Retardation, Autistic behavior.	Yes	Solo	Exome	Abnormality of the nervous system; HP:0000707	AR	TPP1	Stop gain	K	chr11:6636680G>T	Homo	NM_000391.4	c.1259C>A	p.Ser420*	Inherited	Ceroid lipofuscinosis, neuronal, 2 204500 AR 3Spinocerebellar ataxia, autosomal recessive 7 609270 AR 3	Pathogenic	Positive	___
310	8807173	M	16 m	Global developmental delay, No speech development, Intellectual disability, Microcephaly, Epicanthal fold, Hypertelorism, Broad nasal tip, Micrognathia, Long philtrum, Dental malocclusion, Prominent ears, Flat feet, Fetal fingertip pads, very small nail of the fifth toes	Yes	Solo	Exome	Abnormality of the nervous system; HP:0000707	AR	THOC6	Missense	K	chr16:3076892A>C	Homo	NM_024339.5	c.611A>C	p.Gln204Pro	Inherited	Beaulieu-Boycott-Innes syndrome 613680 AR 3	VUS	VUS	___
311	9317992	F	7 y	Hypotonia, in neonatal onset, Facial muscle weakness, Nasal speech, Generalized weakness of limb muscles, Joint laxity, An abnormal gait pattern	Yes	Solo	Exome	Abnormality of the musculature; HP:0003011	AR	COL6A3	Frameshift	K	chr2:238245108TA>T	Homo	NM_004369.4	c.8634del	p.Thr2879Argfs*5	Inherited	Bethlem myopathy 1 158810 AR, AD 3Dystonia 27 616411 AR 3Ullrich congenital muscular dystrophy 1 254090 AR, AD 3	Likely Pathogenic	Positive	PMID: 27234031
312	9313912	F	5 y	Intellectual Disability	Yes	Solo	Exome	Abnormality of the nervous system; HP:0000707	Familial	___	___	___	___	___	___	___	___	___	___	___	Negative	___
313	9319580	M	6 y	Hypotonia at birth, Muscle weakness; lower>upper, Delayed motor development, Difficulty running, Joint laxity, Hyperlordosis, Hyperextension of the knee, Flat feet	Yes	Solo	Exome	Abnormality of the musculature; HP:0003011	Sporadic	___	___	___	___	___	___	___	___	___	___	___	Negative	PMID: 27234031
314	9320380	F	4 y	Hypotonia, Distal upper limb muscle weakness, proximal>distal, positive Gowers sign, Constipation	No	Solo	Exome	Abnormality of the musculature; HP:0003011	Sporadic	___	___	___	___	___	___	___	___	___	___	___	Negative	___
315	9314174	M	3 m	Hypotonia; micro- and retrognathia; hypertelorism; Ear Low-set/Hairy; Simian crease; Supernumerary nipples; Undescended testes	No	Solo	Exome	Abnormality of the nervous system; HP:0000707	Sporadic	___	___	___	___	___	___	___	___	___	___	___	Negative	___
316	9000678	M	30 y	Intellectual disability, mild	No	Solo	Exome	Abnormality of the nervous system; HP:0000707	XLD	CASK	missense	N	chrX:41437630C>T	Hemi	NM_003688.3	c.1466G>A	p.Arg489Gln	Inherited	FG syndrome 4 300422 3Mental retardation and microcephaly with pontine and cerebellar hypoplasia 300749 XLD 3Mental retardation, with or without nystagmus 300422 3	Likely Pathogenic	Positive	___
317	9401509	M	4 y	Facial weakness; Mild ptosis; High narrow palate; Generalized muscle weakness; Hypotonia; Joint contractures; Dysarthria	Yes	Solo	Exome	Abnormality of the musculature; HP:0003011	AR	LAMA2	Splicing	K	chr6:129774131A>G	Homo	NM_000426.4	c.6430-2A>G	___	Inherited	Muscular dystrophy, congenital, merosin deficient or partially deficient 607855 AR 3Muscular dystrophy, limb-girdle, autosomal recessive 23 618138 AR 3	Likely Pathogenic	Positive	PMID: 27234031
318	9403068	M	10 y	Muscle weakness, proximal>distal, lower>upper limbs; Muscle atrophy, generalized; Difficulty with gait, running or climbing stairs; Scoliosis, mild; Lordosis, mild; Loss of immunostaining for alpha and gamma sarcoglycans	Yes	Solo	Exome	Abnormality of the musculature; HP:0003011	AR	SGCA	Missense	N	chr17:48245795T>C	Homo	NM_000023.4	c.446T>C	p.Leu149Pro	Inherited	Muscular dystrophy, limb-girdle, autosomal recessive 3 608099 AR 3	VUS	VUS	___
319	9011573	M	6 y	Developmental Delay; Seizure-like episodes; Autism/ADHD; Short, upturned nose; Low set ears; Open mouth; Drooling; Fifth finger clinodactyly	No	Solo	Exome	Abnormality of the nervous system; HP:0000707	Sporadic	___	___	___	___	___	___	___	___	___	___	___	Negative	___
320	9401574	M	8 y	Mental retardation; Delayed development, motor and speech; Muscle disorder; Repetitive behaviors	Yes	Solo	Exome	Abnormality of the nervous system; HP:0000707	AR	MICU1	Stop gain	K	chr10:74268018G>A	Homo	NM_006077.4	c.553C>T	p.Gln185*	Inherited	Myopathy with extrapyramidal signs 615673 AR 3	Pathogenic	Positive	___
321	9404865	M	14 y	Hypotonia, neonatal; Congenital limb deformities; Muscle weakness, proximal and distal; Decreased reflexes; Wheelchair-bound	Yes	Solo	Exome	Abnormality of the musculature; HP:0003011	AR	COL6A2	Missense	N	chr21:47545484T>G	Homo	NM_001849.4	c.1922T>G	p.Val641Gly	Inherited	?Myosclerosis, congenital 255600 AR 3Bethlem myopathy 1 158810 AR, AD 3Ullrich congenital muscular dystrophy 1 254090 AR, AD 3	VUS	VUS	___
322	9405191	F	14 m	Muscle weakness with onset in infancy; Hypotonia; Recurrent pulmonary infections; Swallowing difficulty; Weak cry; Inability to walk; Abnormal teeth; Broad nasal bridge	Yes	Solo	Exome	Abnormality of the musculature; HP:0003011	Sporadic	___	___	___	___	___	___	___	___	___	___	___	Negative	___
323	9507498	F	4 y	Lower limb muscle weakness; Impairment of the sensation of the feet; Claw toe, Rt foot; Pes planus, mild; Impaired gait	Yes	Solo	Exome	Peripheral neuropathy; HP:0009830	AD	GDAP1	Frameshift	N	chr8:75276326CTG>C	Het	NM_018972.4	c.802_803del	p.Trp268Glyfs*22	Inherited	Charcot-Marie-Tooth disease, axonal, type 2K 607831 AR, AD 3Charcot-Marie-Tooth disease, axonal, with vocal cord paresis 607706 AR 3Charcot-Marie-Tooth disease, recessive intermediate, A 608340 AR 3Charcot-Marie-Tooth disease, type 4A 214400 AR 3	Likely Pathogenic	Positive	PMID: 32657593
324	9406850	M	38 y	Retinitis pigmentosa	Yes	Solo	Exome	Abnormality of the eye; HP:0000478	AR	RPE65	Missense	N	chr1:68904685T>G	Homo	NM_000329.3	c.938A>C	p.His313Pro	Inherited	Leber congenital amaurosis 2- 204100- AR/Retinitis pigmentosa 20- 613794- AR	Likely Pathogenic	Positive	___
325	9407088	M	47 y	Cerebellar ataxia; Hyperreflexia; Spasticity; Extrapyramidal signs; Cognitive decline	Yes	Solo	Exome	Abnormal central motor function; HP:0011442	AR	ATP13A2	Missense	N	chr1:17313725C>G	Homo	NM_022089.4	c.2899G>C	p.Asp967His	Inherited	Kufor-Rakeb syndrome 606693 AR 3Spastic paraplegia 78, autosomal recessive 617225 AR 3	VUS	VUS	___
326	9309185	M	52 y	Muscle weakness, lower>upper, progressive; Lordosis; Waddling gait; Calf muscle hypertrophy; Normal immunostaining for alpha-sarcoglycan	Yes	Solo	Exome	Abnormality of the musculature; HP:0003011	AR	SGCA	Missense	K	chr17:48245783C>A	Homo	NM_000023.4	c.434C>A	p.Ala145Glu	Inherited	Muscular dystrophy, limb-girdle, autosomal recessive 3 608099 AR 3	Likely Pathogenic	Positive	___
327	8612410	F	20 y	Renal ectopia; Thumb hypoplasia; Small stature; Hyperpigmentation; Hearing loss, mild; Multiple chromosomal breaks	Yes	Solo	Exome	Abnormality of blood and blood-forming tissues; HP:0001871	AR	FANCG	splicing	K	chr9:35077095AGACCT>A	Homo	NM_004629.2	c.647-2_649del	p.?	Inherited	Fanconi anemia, complementation group G 614082 3	Likely Pathogenic	Positive	PMID: 27041517
328	9408751	M	15 y	Mental retardation, mild; Developmental delay; Autism; ADHD; Brain atrophy	Yes	Solo	Exome	Abnormality of the nervous system; HP:0000707	AD	SLC9A9	Stop gain	N	chr3:143550996A>T	Het	NM_173653.4	c.243T>A	p.Tyr81*	Inherited	{?Autism susceptibility 16} 613410	VUS	Unclear	___
									AR	ANK3	Frameshift	N	chr10:61865663CT>C	Het	NM_020987.5	c.3327del	p.Glu1110Asnfs*8	Not checked	Mental retardation, autosomal recessive, 37 615493 AR	Likely Pathogenic		___
329	9405704	F	8 y	Seizures; Delayed psychomotor development; Failure to thrive; Fullness of periorbital region; Short nasal bridge	Yes	Solo	Exome	Abnormality of the nervous system; HP:0000707	AR	AP4M1	Frameshift	K	chr7:99700338GCCTCTA>GTCTC	Homo	NM_004722.4	c.189_194delinsTCTC	p.Tyr65Phefs*50	Inherited	Spastic paraplegia 50, autosomal recessive 612936 AR 3	Pathogenic	Positive	___
330	9410027	M	1 y	Microcephaly; Agenesis of corpus callosum, partial; Mental retardation; Recurrent seizures; Hypotonia; Late teething; Small forehead with hair; Short nose; Peculiar shaped ear	Yes	Solo	Exome	Abnormality of the nervous system; HP:0000707	Sporadic	___	___	___	___	___	___	___	___	___	___	___	Negative	___
331	8607203	F	5.5 y	History of an affected child with Fanconi Anemia (now deceased). Multiple breaks, compatible with Fanconi Anemia had been revealed in karyogram performed previously in this laboratory for the deceased child	Yes	Parents (Single)	Exome	Abnormality of blood and blood-forming tissues; HP:0001871	Familial	___	___	___	___	___	___	___	___	___	___	___	Negative	___
332	9411510	F	4 y	Mental retardation, moderate to severe; Developmental delay, motor and speech; Epilepsy; Visual disturbance, mild; Muscle cramps; Periventricular leukoencephalomalacia in brain MRI.	Yes	Solo	Exome	Abnormality of the nervous system; HP:0000707	Familial	___	___	___	___	___	___	___	___	___	___	___	Negative	___
333	9411682	F	2 y	Poor feeding; Psychomotor retardation, severe; Microcephaly; Prominent glabella; Triangular face; Strabismus; Low-set ears; Hypotonia, generalized	Yes	Solo	Exome	Abnormality of the nervous system; HP:0000707	AR	NALCN	Stop gain	N	chr13:101890227C>T	Homo	NM_052867.4	c.1313G>A	p.Trp438*	Inherited	Congenital contractures of the limbs and face, hypotonia, and developmental delay 616266 AD 3Hypotonia, infantile, with psychomotor retardation and characteristic facies 1 615419 AR 3	Pathogenic	Positive	___
334	8711168	M	7 d	History of deceased children with inconsolable crying, seizures, urinary retention, Coma, Hyperammonemia	No	Parents (Single)	Exome	Abnormality of metabolism/homeostasis; HP:0001939	AR	ASS1	Inframe del	N	chr9:133342116TTGC>T	Het	NM_000050.4	c.427_429del	p.Ala143del	Detected in parent(s)	Citrullinemia 215700 AR 3	VUS	VUS	___
335	8806865	M	2 y	Hypotonia; Developmental delay, global; Speech problem; Strabismus; High-arched palate	Yes	Solo	Exome	Abnormality of the nervous system; HP:0000707	AR	ATP8A2	Inframe del	K	chr13:26133132AAGA>A	Homo	NM_016529.6	c.1286_1288del	p.Lys429del	Inherited	?Cerebellar ataxia, mental retardation, and dysequilibrium syndrome 4 615268 AR 3	VUS	VUS	___
336	9414083	F	3 y	Seizure at birth; Intellectual disability, severe; Developmental delay, motor and speech; Hypertelorism	Yes	Solo	Exome	Abnormality of the nervous system; HP:0000707	Sporadic	___	___	___	___	___	___	___	___	___	___	___	Negative	___
337	9608957	F	18 y	Onset at the age of 7y/o with early fatigue while walking; Difficulty walking, running, climbing steps & rising from seated position; Muscle weakness, leg>arm; Muscle wasting, legs, mild; Laxity, mild in fingers, wrists & elbows; Incontinence, intermittent; Claw toes; Wrist, foot deformity, bilateral; Flat feet; Postural deformity, feet & ankles; Abnormal gait; Loss of sensation; Imbalance while …	No	Solo	Exome	Peripheral neuropathy; HP:0009830	AD	DCTN1	Missense	K	chr2:74594488G>C	Het	NM_004082.4	c.2244C>G	p.Asp748Glu	Not checked	Neuropathy, distal hereditary motor, type VIIB 607641 AD 3Perry syndrome 168605 AD 3{Amyotrophic lateral sclerosis, susceptibility to} 105400 AR, AD 3	VUS	Positive	PMID: 32657593
									AD	MFN2	Missense	K	chr1:12061480G>A	Het	NM_014874.4	c.839G>A	p.Arg280His	Not checked	Charcot-Marie-Tooth disease, axonal, type 2A2A 609260 AD 3Charcot-Marie-Tooth disease, axonal, type 2A2B 617087 AR 3Hereditary motor and sensory neuropathy VIA 601152 AD 3	Pathogenic
338	9414758	F	2 y	Small stature; Shortening of the limbs; Neonatal teeth; Developmental delay, motor and speech; Learning difficulty, severe; Dysmorphic features; Microcephaly; Congenital heart defect	Yes	Solo	Exome	Abnormality of the nervous system; HP:0000707	Sporadic	___	___	___	___	___	___	___	___	___	___	___	Negative	___
339	9414763	F	2 m	Delayed development; Opisthotonus; Dystonic movements; Feeding difficulties	Yes	Solo	Exome	Abnormality of the nervous system; HP:0000707	AR	QARS1	Splicing	N	chr3:49139706A>C	Homo	NM_005051.3	c.571-8T>G	___	Not checked	Microcephaly, progressive, seizures, and cerebral and cerebellar atrophy 615760 AR 3	VUS	VUS	___
340	9215649	M	27 y	Charcot-Marie-Tooth disease (CMT)	No	Solo	Exome	Peripheral neuropathy; HP:0009830	Sporadic	___	___	___	___	___	___	___	___	___	___	___	Negative	PMID: 27234031
341	9414976	M	8 y	Difficulty rising from seated position; Difficulty climbing stairs; Tip toe walker; Muscle weakness, mild, proximal	No	Solo	Exome	Abnormality of the musculature; HP:0003011	AD	COL6A3	Missense	N	chr2:238274655C>G	Het	NM_004369.4	c.5524G>C	p.Gly1842Arg	De novo	Bethlem myopathy 1 158810 AR, AD 3Dystonia 27 616411 AR 3Ullrich congenital muscular dystrophy 1 254090 AR, AD 3	Likely Pathogenic	Positive	___
342	9409793	M	26 y	Developmental delay, mild; Head and hand tremor; Proximal muscle weakness, lower>upper limbs; Facial weakness, mild; Difficulty swallowing; Muscle atrophy, thenar and hypothenar; Waddling gait; Gowers sign; Shoulder terracing, left; Hypermobility of joints, fingers and wrist	Yes	Solo	Exome	Abnormality of the musculature; HP:0003011	AR	SYNE1	frameshift	N	chr6:152540195CAA>C	Homo	NM_182961.4	c.21985_21986del	p.Leu7329Glufs*24	Inherited	Arthrogryposis multiplex congenita 3, myogenic type; #618484; ARSpinocerebellar ataxia, autosomal recessive 8; #610743; AR	Likely Pathogenic	Positive	___
343	9415269	M	25 y	Decreased visual acuity, LP; Retinitis pigmentosa	Yes	Solo	Exome	Abnormality of the eye; HP:0000478	AR	LRAT	Inframe dup	K	chr4:155665634G>GGTG	Homo	NM_004744.5	c.157_159dup	p.Val53dup	Inherited	Leber congenital amaurosis 14 613341 AR 3Retinal dystrophy, early-onset severe 613341 AR 3Retinitis pigmentosa, juvenile 613341 AR 3	Pathogenic	Positive	___
344	9216606	M	22 y	Charcot-Marie-Tooth disease (CMT)	Yes	Solo	Exome	Peripheral neuropathy; HP:0009830	Sporadic	___	___	___	___	___	___	___	___	___	___	___	Negative	PMID: 27234031
345	9315918	F	6 m	Hypotonia; Muscle weakness, generalized; Increased creatine kinase; Muscle biopsy shows dystrophic changes; Patchy labeling with merosin antibody in IHC; EMG shows myopathic changes	Yes	Solo	Exome	Abnormality of the musculature; HP:0003011	AR	LAMA2	Stop gain	N	chr6:129674492G>A	Homo	NM_000426.4	c.4707G>A	p.Trp1569*	Inherited	Muscular dystrophy, congenital, merosin deficient or partially deficient 607855 AR 3Muscular dystrophy, limb-girdle, autosomal recessive 23 618138 AR 3	Likely Pathogenic	Positive	___
346	9416676	M	10 y	Mental retardation, moderate; Speech disorder; Gait problem; Muscle weakness, lower limbs	Yes	Solo	Exome	Abnormality of the nervous system; HP:0000707	AR	SRD5A3	Stop gain	K	chr4:56230300C>T	Compound Het	NM_024592.5	c.424C>T	p.Arg142*	Inherited	Congenital disorder of glycosylation, type Iq 612379 AR 3Kahrizi syndrome 612713 AR 3	Pathogenic	Positive	___
											Stop gain	K	chr4:56212560G>A	Compound Het	NM_024592.5	c.57G>A	p.Trp19*	Inherited	Congenital disorder of glycosylation, type Iq 612379 AR 3Kahrizi syndrome 612713 AR 3	Pathogenic		___
347	9416720	M	49 y	Repetitive behavior; Seizures at infancy; Cognitive disorder	Yes	Solo	Exome	Abnormality of the nervous system; HP:0000707	Familial	___	___	___	___	___	___	___	___	___	___	___	Negative	___
348	9416727	F	7 y	Suspicious of muscular dystrophy with high serum creatine kinase	Yes	Solo	Exome	Abnormality of the musculature; HP:0003011	AR	CAPN3	Missense	K	chr15:42695112G>A	Homo	NM_000070.3	c.1657G>A	p.Glu553Lys	Inherited	Muscular dystrophy, limb-girdle, autosomal recessive 1 253600 AR	Likely Pathogenic	Positive	___
349	9417408	M	18 m	Developmental delay, severe; Cerebral hypotonia; Hand Fisting; Constipation; GI reflux; Growth retardation	Yes	Solo	Exome	Abnormality of the nervous system; HP:0000707	Sporadic	___	___	___	___	___	___	___	___	___	___	___	Negative	___
350	9417514	M	15 y	Walking on tiptoes; wheelchair-bound from 2 years ago; Hyperlordosis; Joint contractures, upper and lower limbs; Speech difficulty; Spasticity of lower limbs	Yes	Solo	Exome	Abnormal central motor function; HP:0011442	AR	ALS2	Splicing	K	chr2:202619225C>T	Homo	NM_020919.4	c.1640+1G>A	___	Inherited	Amyotrophic lateral sclerosis 2, juvenile 205100 AR 3 ALS2 606352	Likely Pathogenic	Positive	___
351	9307301	M	24 y	Lower limb muscle weakness and wasting, Paresis of distal leg muscles, Pes cavus	No	Solo	Exome	Peripheral neuropathy; HP:0009830	XLD	GJB1	Missense	K	chrX:70443927A>G	Hemi	NM_001097642.3	c.370A>G	p.Lys124Glu	Inherited	Charcot-Marie-Tooth neuropathy, X-linked dominant, 1 302800 XLD 3	Likely Pathogenic	Positive	PMID: 32657593
352	9417851	M	34 y	Learning difficulty, moderate; Developmental delay, motor and speech; Anhidrosis; Synovial chondromatosis; Keratoconus, Lt.; Dental caries	Yes	Solo	Exome	Abnormality of the nervous system; HP:0000707	AR	NTRK1	Missense	N	chr1:156843557T>A	Homo	NM_002529.3	c.983T>A	p.Ile328Asn	Inherited	Insensitivity to pain, congenital, with anhidrosis 256800 AR 3Medullary thyroid carcinoma, familial 155240 AD 3	Likely Pathogenic	Positive	___
353	9417255	M	13 y	Hypotonia at birth; High-arched palate; Muscle weakness, proximal; Joint contractures; Calf pseudohypertrophy; Wheelchair-bound. EMG is compatible with a myopathic process	Yes	Solo	Exome	Abnormality of the musculature; HP:0003011	AR	CRPPA	Missense	N	chr7:16460747T>A	Homo	NM_001101426.4	c.201A>T	p.Gln67His	Inherited	Muscular dystrophy-dystroglycanopathy (congenital with brain and eye anomalies), type A, 7 614643 AR 3Muscular dystrophy-dystroglycanopathy (limb-girdle), type C, 7 616052 AR 3	VUS	VUS	___
									AR	LMOD3	Missense	N	chr3:69168257T>A	Homo	NM_198271.5	c.1249A>T	p.Ile417Leu	Inherited	Nemaline myopathy 10 616165 AR 3	VUS		___
354	9416500	M	6 y	Seizures; Mental retardation, mild to moderate; Tip-toe walking; Bilateral sandal gaps; Hand flapping; Hyperactivity and attention deficit; Poor eye contact; Repetitive speech; Obsessional interests or behavior; Shyness or social anxiety; Easily overstimulated	Yes	Solo	Exome	Abnormality of the nervous system; HP:0000707	AR	SZT2	Missense	K	chr1:43907360G>A	Homo	NM_015284.4	c.7442G>A	p.Cys2481Tyr	Inherited	Epileptic encephalopathy, early infantile, 18 615476 AR 3	VUS	VUS	PMID: 30359774
355	9411320	M	23 y	Difficulty running, onset age 20; Difficulty walking; Difficulty climbing stairs; prominent calves and waddling gait	Yes	Solo	Exome	Abnormality of the musculature; HP:0003011	AR	ANO5	Stop gain	N	chr11:22294490G>A	Homo	NM_213599.3	c.2190G>A	p.Trp730*	Inherited	Gnathodiaphyseal dysplasia 166260 AD 3Miyoshi muscular dystrophy 3 613319 AR 3Muscular dystrophy, limb-girdle, autosomal recessive 12 611307 AR 3	Likely Pathogenic	Positive	___
356	9412273	F	5 y	Developmental delay, severe; Mental retardation, severe; Seizures; Long philtrum; Large ears; Strabismus, Exotropia; Bilateral optic atrophy; Increased DTR and periventricular white matter loss in brain MRI.	Yes	Solo	Exome	Abnormality of the nervous system; HP:0000707	Sporadic	___	___	___	___	___	___	___	___	___	___	___	Negative	___
357	9414001	M	1 y	Hypotonia, at birth; Poor sucking; Seizures; Developmental delay, motor & speech; Low nasal bridge; Undescended testicle, bilateral; Obesity and abnormal EEG	No	Solo	Exome	Abnormality of the nervous system; HP:0000707	AD	PURA	Stop gain	K	chr5:139494129C>G	Het	NM_005859.5	c.363C>G	p.Tyr121*	De novo	Gnathodiaphyseal dysplasia- 166260- AD/Miyoshi muscular dystrophy 3- 613319- AR/Muscular dystrophy, limb-girdle, type 2L- 611307-AR	Likely Pathogenic	Positive	___
358	9412575	M	2 y	Developmental delay; Seizures, suspicious of; Muscle weakness, proximal & distal, upper & lower limbs; Frequent falling; Difficulty climbing stairs. Muscle biopsy shows slight myopathic atrophy with rare degenerative/regenerative fibers but neither fibrosis nor inflammation associated with slight intermyofiblillar network disruption. EMG of cervical muscle shows mild non active myopathic patterns	Yes	Solo	Exome	Abnormality of the musculature; HP:0003011	XLR	FLNA	Missense	N	chrX:153578164G>A	Hemi	NM_001110556.2	c.7405C>T	p.Pro2469Ser	Inherited	?FG syndrome 2 300321 XL 3Cardiac valvular dysplasia, X-linked 314400 XLR 3Congenital short bowel syndrome 300048 XLR 3Frontometaphyseal dysplasia 1 305620 XLR 3Heterotopia, periventricular, 1 300049 XLD 3Intestinal pseudoobstruction, neuronal 300048 XLR 3Melnick-Needles syndrome 309350 XLD 3Otopalatodigital syndrome, type I 311300 XLD 3Otopalatodigital syndrome, type II 304120 XLD 3Terminal osse…	VUS	VUS	___
359	9501649	M	7 y	Psychomotor retardation; Mental retardation, moderate; Difficulty walking; Periorbital puffiness; Myopia; Prominent ears. Brain MRI shows hypoplasia of corpus callosum and mild periventricular leukoencephalopathy	Yes	Solo	Exome	Abnormality of the nervous system; HP:0000707	AR	EPG5	Missense	N	chr18:43447673C>T	Homo	NM_020964.3	c.6266G>A	p.Gly2089Glu	Inherited	Vici syndrome 242840 AR 3	VUS	VUS	___
360	9500395	M	8 y	Mental retardation; Microcephaly; Corpus Callosum Hypoplasia; Seizures; Speech problem; Waddling gait; Ataxia	Yes	Solo	Exome	Abnormality of the nervous system; HP:0000707	AR	AP4B1	Frameshift	K	chr1:114441376CTG>C	Homo	NM_006594.5	c.1160_1161del	p.Thr387Argfs*30	Inherited	Spastic paraplegia 47, autosomal recessive 614066 AR 3	Pathogenic	Positive	___
361	9501981	F	13 y	Developmental delay, severe; Mental retardation, severe; Seizures; Microcephaly; Long face; Large and prominent ears and anteverted; Umbelical hernia; Congenital Dislocation of the Hip, unilateral; Feet with sandal gap	Yes	Solo	Exome	Abnormality of the nervous system; HP:0000707	Sporadic	___	___	___	___	___	___	___	___	___	___	___	Negative	___
362	9502148	M	10 y	Mental retardation, severe; Large ears; Muscular dystrophy; Difficulty in walking; No speech; Constipation	No	Solo	Exome	Abnormality of the nervous system; HP:0000707	Familial	___	___	___	___	___	___	___	___	___	___	___	Negative	___
363	9503022	F	2 y	Hypotonia, generalized; Developmental delay, motor; Joint laxity. Brain MRI shows Cerebellar atrophy	Yes	Solo	Exome	Abnormality of the nervous system; HP:0000707	Sporadic	___	___	___	___	___	___	___	___	___	___	___	Negative	___
364	9503250	F	11 y	Developmental delay; Microcephaly; Quadruple gait; Long eyelashes; Hypotonia, upper limbs; Knee contracture. Brain MRI shows thinning of adjacent white matter without any signal change	Yes	Solo	Exome	Abnormality of the nervous system; HP:0000707	AR	AP4M1	Frameshift	N	chr7:99699389AAA>A	Homo	NM_004722.4	c.53_54del	p.Lys18Argfs*97	Inherited	Spastic paraplegia 50, autosomal recessive 612936 AR 3	Pathogenic	Positive	___
365	8202919	F	9 y	Respiratory difficulty; Weak crying; Generalized muscle weakness and wasting; Swallowing difficulty; Recurrent pulmonary infections; Short stature; Long face; Blue sclera; Chest deformity; Laxity of joints; Flexion deformity of knee; Lordosis & Kyphoscoliosis; Prominent heel and flat feet	No	Solo	Exome	Abnormality of the skeletal system; HP:0000924	AR	RYR1	Inframe del	N	chr19:39070672CAAC>C	compound het	NM_000540.3	c.14419_14421del	p.Asn4807del	Inherited	Congenital myopathy 1B, autosomal recessive 255320 AR	VUS	VUS	___
											Inframe dup	N	chr19:38924492A>ACGA	compound het	NM_000540.3	c.24_26dup	p.Asp8dup	Inherited	Congenital myopathy 1B, autosomal recessive 255320 AR	VUS		___
366	9503820	M	26 y	Spasticity of lower limbs, moderate, non progressive; Spastic gait; Knee hyperreflexia; Babinski upward	No	Solo	Exome	Abnormal central motor function; HP:0011442	AD	ATL1	Missense	K	chr14:51081133C>A	Het	NM_015915.5	c.766C>A	p.His256Asn	Inherited	Neuropathy, hereditary sensory, type ID 613708 AD 3Spastic paraplegia 3A, autosomal dominant 182600 AD 3	VUS	VUS	___
367	9503798	F	57 y	Muscle weakness, limbs; Muscle cramping during exercise; Abnormal gait; and elevated creatine kinase. Muscle biopsy shows muscular dystrophy with many lobulated fibers	No	Solo	Exome	Abnormality of the musculature; HP:0003011	AR	CAPN3	Frameshift	N	chr15:42695085TC>T	Het	NM_000070.3	c.1633del	p.Gln545Serfs*50	Not checked	Muscular dystrophy, limb-girdle, autosomal recessive 1 253600 AR	Likely Pathogenic	Unclear	___
368	9319974	M	2 y	Anemic pallor; Anemia, partially responsive to parenteral iron. Peripheral blood smears mainly show hypochromia, Polychromasia, poikilocytosis, and Anisocytosis	No(same rural area)	Solo	Exome	Abnormality of metabolism/homeostasis; HP:0001939	AR	TMPRSS6	Frameshift	N	chr22:37467000TCACACTGC>T	Homo	NM_001374504.1	c.1620_1627del	p.Gln541Trpfs*11	Inherited	Iron-refractory iron deficiency anemia 206200 AR 3	Likely Pathogenic	Positive	___
369	9504096	F	4 y	Proximal muscle weakness; Muscle atrophy, severe; No able to walk; Rigid joints; Lordosis	Yes	Solo	Exome	Abnormality of the musculature; HP:0003011	Sporadic	___	___	___	___	___	___	___	___	___	___	___	Negative	___
370	9504148	M	1 y	Developmental delay, severe; Seizures; Low set ear; Hypotonia, generalized; Dystonia and Sparse hair	Yes	Solo	Exome	Abnormality of the nervous system; HP:0000707	AR	GALC	Splicing	K	chr14:88434678C>T	Homo	NM_000153.4	c.908+1G>A	___	Inherited	Krabbe disease 245200 AR 3	Pathogenic	Positive	___
371	9503857	F	2 y	Developmental delay; Reduced muscle tone, generalized; and Curly hair. Brain MRI reveals slight delayed myelination process and widening of CSF spaces. The organic acids in the urine shows an elevated lactic acid and an elevated succinic acid, whereas MR Spectroscopy confirms no significant spectral or morphological abnormality	No	Solo	Exome	Abnormality of the nervous system; HP:0000707	XLD	MECP2	Stop gain	K	chrX:153296516G>A	Het	NM_001110792.2	c.799C>T	p.Arg267*	De novo	Encephalopathy, neonatal severe 300673 XLR 3Mental retardation, X-linked syndromic, Lubs type 300260 XLR 3Mental retardation, X-linked, syndromic 13 300055 XLR 3Rett syndrome 312750 XLD 3Rett syndrome, atypical 312750 XLD 3Rett syndrome, preserved speech variant 312750 XLD 3{Autism susceptibility, X-linked 3} 300496 XL 3	Pathogenic	Positive	___
372	9504284	F	2 y	Developmental delay; Refractory seizures; Autistic features; strabismus; Eyes staring; Frequent falling while walking	Yes	Solo	Exome	Abnormality of the nervous system; HP:0000707	AD	KCNQ3	Missense	K	chr8:133192493G>A	Het	NM_004519.4	c.688C>T	p.Arg230Cys	De novo	Seizures, benign neonatal, 2 121201 AD 3	Pathogenic	Positive	___
373	9504675	F	1 y	Poor sucking and feeding; Infantile spasm; Long eyelashes; Synophrys; Ear tag. Brain MRI shows cortical atrophy in frontoparietalis lobes, deepening and widening in sylvian fissures and also MR Spectroscopy reveals delayed myelination process with mild lactate rise. Large PFO has been seen in heart echocardiogram	Yes	Solo	Exome	Abnormality of metabolism/homeostasis; HP:0001939	Sporadic	___	___	___	___	___	___	___	___	___	___	___	Negative	___
374	9504667	M	3 y	Developmental delay; Hypotonia; Breath-holding; Difficulty walking; No able rising from seated position and climbing stairs; Unsteady gait; Scoliosis; Flat feet; and Calf pseudohypertrophy with elevated CPK and normal EMG-NCV study	Yes	Solo	Exome	Abnormality of the musculature; HP:0003011	Sporadic	___	___	___	___	___	___	___	___	___	___	___	Negative	___
375	9418077	F	4 y	Mental retardation, moderate; Developmental delay; Curly hair; Wide forehead; Long face; Prominent ears; Large mouth; High arch palate; and Thoracic kyphosis, mild	Yes	Solo	Exome	Abnormality of the nervous system; HP:0000707	Sporadic	___	___	___	___	___	___	___	___	___	___	___	Negative	___
376	9504955	M	15 y	Respiratory problem and sever neonate icter at birth; Proximal muscle weakness, leg>arm, progressive; Lordosis; Hands tremor; Abnormal gait; Difficulty running and climbing stairs. Muscle biopsy is compatible with neurogenic atrophy	Yes	Solo	Exome	Abnormality of the musculature; HP:0003011	Sporadic	___	___	___	___	___	___	___	___	___	___	___	Negative	___
377	9505041	M	7 y	Developmental regression; Speech defect; Retinitis pigmentosa; Ataxia; Hypotonia; Long eyelashes; and Prominent ears. Brain MRI revealed atrophic changes of both cerebellar hemispheres and evidence of prominent mega cisterna magna	Yes	Solo	Exome	Abnormality of the nervous system; HP:0000707	AR	CLN6	Frameshift	N	chr15:68506700TG>T	Homo	NM_017882.3	c.224del	p.Pro75Hisfs*41	Inherited	Ceroid lipofuscinosis, neuronal, 6 601780 AR 3Ceroid lipofuscinosis, neuronal, Kufs type, adult onset 204300 AR 3	Likely Pathogenic	Positive	___
378	9505674	M	34 y	Abnormal posture; Large ears; Right sided scoliosis; Muscle atrophy; Contracture, Lt. hand; Feet deformity	Yes	Solo	Exome	Abnormality of the nervous system; HP:0000707	AR	NGLY1	Missense	N	chr3:25781241C>A	Homo	NM_018297.4	c.708G>T	p.Trp236Cys	Inherited	Congenital disorder of deglycosylation 615273 AR 3	VUS	VUS	___
379	9303034	M	35 y	Paresthesia, lower & upper limbs; Muscle weakness, lower>upper; Spasticity; Diplopia; Nystagmus & Impaired smooth pursuit; Hoarseness; Tremor; Urinary urgency; Dysarthria; Pes cavus and normal AFP levels. MRI of brain reveals mild global parenchymal atrophy and EMG-NCV is compatible with peripheral sensory and motor polyneuropathy, highly suggestive of type V HMSN like Friedreich Ataxia	Yes	Solo	Exome	Abnormal central motor function; HP:0011442	AR	SACS	Missense	N	chr13:23929369G>C	Homo	NM_014363.6	c.1382C>G	p.Pro461Arg	Inherited	Spastic ataxia, Charlevoix-Saguenay type 270550 AR 3	VUS	VUS	___
380	9505819	F	15 y	Muscle weakness, lower>upper, progressive; Tip-toe walking with elevated level of CPK. Muscle biopsy shows muscle dystrophy with lobulated fibers	No	Solo	Exome	Abnormality of the musculature; HP:0003011	AD	COL6A1	Splicing	K	chr21:47410686G>C	Het	NM_001848.3	c.1003-1G>C	___	De novo	Bethlem myopathy 1 158810 AR, AD 3Ullrich congenital muscular dystrophy 1 254090 AR, AD 3	Pathogenic	Positive	___
381	9505919	F	3 y	Hypotonia; Developmental delay; Refractory epilepsy; Prominent forehead; No vision; Large eyes; Long eyelashes; Narrow palate; Open mouth; Generalized muscle weakness and wasting; Difficulty swallowing ; Not able to chew; Abdominal breathing; Teeth loss, totally; and Recurrent respiratory infections. Brain MRI findings are suggestive of arachnoid cyst, because of widening of CSF space in both tem…	Yes	Solo	Exome	Abnormality of the nervous system; HP:0000707	Familial	___	___	___	___	___	___	___	___	___	___	___	Negative	___
382	9405210	M	40 y	Charcot-Marie-Tooth disease	Yes	Solo	Exome	Peripheral neuropathy; HP:0009830	AR	MME	Stop gain	K	chr3:154862172C>T	Homo	NM_007289.4	c.1342C>T	p.Arg448*	Not checked	___	Pathogenic	Positive	___
383	9300545	M	8 y	Seizures; Borderline intellectual functioning; Hyperactivity; Generalized obesity; Delayed walking, probably due to Rickets; and Small penis	Yes	Solo	Exome	Abnormality of the nervous system; HP:0000707	AR	MRPS22	Missense	N	chr3:139069133C>T	Homo	NM_020191.4	c.617C>T	p.Thr206Ile	Inherited	Combined oxidative phosphorylation deficiency 5 611719 AR 3Ovarian dysgenesis 7 618117 AR 3	VUS	VUS	___
384	9506511	F	39 y	Muscle weakness, lower>upper; Difficulty climbing stairs and rising from seated position; Difficulty walking; and Mild respiratory muscles involvement. The histochemical pathologic finding from muscle biopsy, although nonspecific, could be seen in muscular dystrophies and EMG-NCV findings are compatible with a chronic myopathic process	No	Solo	Exome	Abnormality of the musculature; HP:0003011	Familial	___	___	___	___	___	___	___	___	___	___	___	Negative	___
385	9506685	F	23 y	Muscle weakness, progressive; Shoulder and Pelvic girdle weakness; Difficulty running and climbing stairs; Fatigue while walking; Lordosis, mild; Flat feet and Abnormal gait. Thigh MRI shows remarkable atrophy of the muscle bundles and high possibility of muscular dystrophia confined to the bilateral posterior compartments of thigh and also mild atrophy in anterior compartment muscle. EMG-NCV fin…	No	Solo	Exome	Abnormality of the musculature; HP:0003011	Sporadic	___	___	___	___	___	___	___	___	___	___	___	Negative	___
386	9506687	F	7 y	Seizures at birth; Developmental delay, speech and motor; Stuttering; Poor eye contact; Astigmatism; Epicanthal fold; and mild obesity	Yes	Solo	Exome	Abnormality of the nervous system; HP:0000707	Sporadic	___	___	___	___	___	___	___	___	___	___	___	Negative	___
387	9319818	M	1 m	Hypotonia and Hyporeflexia	Yes	Solo	Exome	Abnormality of the nervous system; HP:0000707	AR	BCKDHB	Missense	N	chr6:80982933G>T	Homo	NM_000056.5	c.1033G>T	p.Val345Phe	Inherited	Maple syrup urine disease, type Ib 248600 AR 3	VUS	VUS	___
388	9504873	F	9 y	Developmental delay; Micrognathia; Myopia; Hearing loss; Hypotonia; Tremor ; Ataxic gait; Dysmetry; Thumb deviation, bilateral, feet; Flat feet	Yes	Solo	Exome	Abnormality of the nervous system; HP:0000707	AR	ERCC8	Splicing	N	chr5:60217880C>A	Homo	NM_000082.4	c.275+1G>T	___	Inherited	Cockayne syndrome, type A 216400 AR 3UV-sensitive syndrome 2 614621 AR 3	Likely Pathogenic	Positive	___
389	9506986	M	3 y	Developmental delay; Seizures; Full cheeks; Strabismus; Long eyelashes; Synophrys; Short nose; Thin upper lip; Hydrocele, left; Hypotonia; Spastic ankles; Overgrowth of hair and nails and abnormal EEG	Yes	Solo	Exome	Abnormality of the nervous system; HP:0000707	Sporadic	___	___	___	___	___	___	___	___	___	___	___	Negative	___
390	9507245	M	8 y	Developmental delay, mild; Proximal muscle weakness with mild wasting; Fasciculation of the pectoralis major; Prominent abdomen; Flat feet; Prominent Calcaneus; Round face; Short philtrum; Short nose; Anteverted nares; Prominent ears; Open mouth; Prominent and large teeth. Muscle biopsy revealed muscular dystrophy and EMG-NCV findings showed generalized severe sensory motor axonal neuropathy and …	No	Solo	Exome	Abnormality of the musculature; HP:0003011	AR	POMT1	Missense	N	chr9:134388716C>A	compound het	NM_007171.4	c.1239C>A	p.Asn413Lys	Inherited	Muscular dystrophy-dystroglycanopathy (congenital with brain and eye anomalies), type A, 1 236670 AR 3Muscular dystrophy-dystroglycanopathy (congenital with mental retardation), type B, 1 613155 AR 3Muscular dystrophy-dystroglycanopathy (limb-girdle), type C, 1 609308 AR 3	VUS	VUS	___
											Missense	N	chr9:134382773C>T	compound het	NM_007171.4	c.299C>T	p.Pro100Leu	Inherited	Muscular dystrophy-dystroglycanopathy (congenital with brain and eye anomalies), type A, 1 236670 AR 3Muscular dystrophy-dystroglycanopathy (congenital with mental retardation), type B, 1 613155 AR 3Muscular dystrophy-dystroglycanopathy (limb-girdle), type C, 1 609308 AR 3	VUS		___
391	9109333	M	4 y	Mental retardation, mild to moderate; Speech problem; Ataxic gait; Prominent ears and abnormal findings in EEG	Yes	Solo	Exome	Abnormality of the nervous system; HP:0000707	Sporadic	___	___	___	___	___	___	___	___	___	___	___	Negative	___
392	9507291	F	2 y	Developmental delay; Seizures; Microcephaly; Hypotonia; Prominent forehead; Round face; Upslanting palpebral fissures, mild; Long eyelashes; Hypertelorism; Small nose; Depressed nasal bridge; Small mouth. MR spectroscopy and brain MRI showed global atrophy with delayed myelination process with subsequent abnormality in the corpus callosum	Yes	Solo	Exome	Abnormality of the nervous system; HP:0000707	AR	TRAPPC9	Frameshift	N	chr8:140898196A>ACGCCA	Homo	NM_031466.8	c.2982_2986dup	p.Glu996Valfs*10	Inherited	Mental retardation, autosomal recessive 13- 613192- AR	Likely Pathogenic	Positive	___
393	9507473	F	18 y	Muscle weakness, proximal, progressive, lower>upper; Difficulty climbing stairs, running and jumping; Hypermobility of joints, fingers & wrist; and Mild gait abnormality. EMG-NCV finding is compatible with a myopathic process and histochemical pathologic findings from muscle biopsy are suggestive of neurogenic atrophy or secondary neurogenic changes in disuse or NMJ disorders	Yes	Solo	Exome	Abnormal central motor function; HP:0011442	AR	SPG11	Frameshift	K	chr15:44858445CAG>C	Homo	NM_025137.4	c.6811_6812del	p.Leu2271Aspfs*68	Inherited	Amyotrophic lateral sclerosis 5, juvenile 602099 AR 3Charcot-Marie-Tooth disease, axonal, type 2X 616668 AR 3Spastic paraplegia 11, autosomal recessive 604360 AR 3	Pathogenic	Positive	___
394	9507738	F	37 y	Muscle weakness, progressive, proximal to distal, lower>upper limbs; Paravertebral muscles weakness; Difficulty climbing stairs and partially wheelchair bound. Muscle biopsy shows chronic myopathic atrophy with presence of few rimmed vacuoles	Yes	Solo	Exome	Abnormality of the musculature; HP:0003011	AR	TCAP	Frameshift	N	chr17:37821646G>GG	Homo	NM_003673.4	c.34dup	p.Glu12Glyfs*5	Inherited	Cardiomyopathy, hypertrophic, 25 607487 AD 3Muscular dystrophy, limb-girdle, autosomal recessive 7 601954 AR 3	Pathogenic	Positive	___
395	9507818	M	6 m	Seizures; Round face; Long philtrum; Micrognathia; Nystagmus; Synophrys; Small nose; Depressed nasal bridge; Nares, anteverted; Low set ears; Thin upper and lower lips; Large mouth; Scoliosis, mild; Hyperpigmentated spots, brown and blue on back, face and Lt.arm. Brain MRI reveals prominent subarachnoid spaces at frontal and both sylvian fissures	Yes	Solo	Exome	Abnormality of the nervous system; HP:0000707	Familial	___	___	___	___	___	___	___	___	___	___	___	Negative	___
396	9507832	M	7 y	Difficulty rising from seated position; Difficulty climbing stairs and running; Proximal muscle weakness, leg>arm; Prominent abdomen; Lordosis, mild; Flat feet; Waddling gait; and prominence of calves. Muscle biopsy shows atrophy possibly of disuse type or myopathy and EMG-NCV findings are compatible with moderate myopathic pattern	Yes	Solo	Exome	Abnormality of the musculature; HP:0003011	AR	SGCA	Frameshift	K	chr17:48245314GCCTACAATCGG>G	Homo	NM_000023.2	c.320_330del	p.Ala107Glyfs*4	Inherited	Muscular dystrophy, limb-girdle, autosomal recessive 3 608099 AR 3	Pathogenic	Positive	___
397	9116875	F	5 y	Developmental delay, severe; Speech delay; Mental retardation, moderate to severe; Seizures; Microcephaly; Hypotonia; Agitation; Micrognathia; Strabismus; Optic atrophy, bilateral; Early eruption of teeth; Large ears; Joints laxity; Flexed elbow; Extended feet; Feeding problem and very thin built. Brain MRI revealed hypoplasia of inferior vermis suggestive of dandy walker spectrum	Yes	Solo	Exome	Abnormality of the nervous system; HP:0000707	AR	COQ4	Missense	K	chr9:131094466T>G	Homo	NM_016035.5	c.437T>G	p.Phe146Cys	Inherited	Coenzyme Q10 deficiency, primary, 7 616276 AR 3	Likely Pathogenic	Positive	___
398	9507872	F	32 y	Night blindness; Color blindness; Retinitis pigmentosa.	No	Solo	Exome	Abnormality of the eye; HP:0000478	AR	ABCA4	initiation	K	chr1:94586601T>C	Potential Compound het	NM_000350.3	c.1A>G	p.?	Inherited	Cone-rod dystrophy 3 604116 3Fundus flavimaculatus 248200 AR 3Retinal dystrophy, early-onset severe 248200 AR 3Retinitis pigmentosa 19 601718 AR 3Stargardt disease 1 248200 AR 3{Macular degeneration, age-related, 2} 153800 AD 3	Likely Pathogenic	Positive	___
											Inframe del	N	chr1:94528236GCAGATAGGCAAACCCGCCCCAGATGTACCGGAAATCTTC>G	Potential Compound het	NM_000350.3	c.1795_1833del	p.Glu599_Leu611del	De novo	Cone-rod dystrophy 3 604116 3Fundus flavimaculatus 248200 AR 3Retinal dystrophy, early-onset severe 248200 AR 3Retinitis pigmentosa 19 601718 AR 3Stargardt disease 1 248200 AR 3{Macular degeneration, age-related, 2} 153800 AD 3	Likely Pathogenic		___
399	9507896	M	39 y	Proximal muscle weakness, progressive, lower limbs>upper limbs; Pelvic girdle weakness; Muscle stiffness, lower limbs; Prominent calves, mild; Difficulty walking, running and climbing stairs; Abnormal gait; Fatigue; Lordosis and Scoliosis. EMG-NCV findings are compatible with a mild myopathic process without any spontaneous activity. Muscle biopsy reveals marked chronic myopathic atrophy with som…	No	Solo	Exome	Abnormality of the musculature; HP:0003011	AR	TRIM32	Missense	K	chr9:119460509T>C	Homo	NM_012210.4	c.488T>C	p.Leu163Pro	Inherited	?Bardet-Biedl syndrome 11 615988 AR 3Muscular dystrophy, limb-girdle, autosomal recessive 8 254110 AR 3	VUS	VUS	___
400	9508047	M	25 y	Fatigue and weakness; Frequent falling; Difficulty running & climbing stairs; Difficulty rising from seated position; Muscle weakness, progressive, proximal, leg>arm, right>left; Elbow contractures; Lordosis; Wasting of shoulder girdle muscles an abnormal gait with Elevated creatine kinase	Yes	Solo	Exome	Abnormality of the musculature; HP:0003011	AR	CAPN3	Frameshift	K	chr15:42698136A>AA	Homo	NM_000070.3	c.1795dup	p.Thr599Asnfs*33	Inherited	Muscular dystrophy, limb-girdle, autosomal recessive 1 253600 AR	Pathogenic	Positive	___
401	9508116	F	42 y	Muscle weakness, progressive; Decreased deep tendon reflexes, lower limbs>upper limbs; Paraesthesia, upper limbs & lower limbs; Wheelchair-bound; Increased fatigue while TV watching; Incontinency, intermittent and Increased serum creatine kinase. EMG shows myopathic changes with some inflammatory type features mostly suggestive of chronic myositis and Muscle biopsy shows advanced muscular atrophy…	No	Solo	Exome	Abnormality of the musculature; HP:0003011	AR	DYSF	Stop gain	K	chr2:71730438C>T	Homo	NM_001130987.2	c.334C>T	p.Gln112*	Inherited	Miyoshi muscular dystrophy 1 254130 AR 3Muscular dystrophy, limb-girdle, autosomal recessive 2 253601 AR 3Myopathy, distal, with anterior tibial onset 606768 AR 3	Pathogenic	Positive	___
402	9413747	M	11 y	Developmental delay, speech and intellectual; Autism; Deep-set eyes; Epicanthal fold; Uplifted ear lobules; Skin hyperpigmentation, around neck and in axillary areas; Small phallus; Broad hands; and obesity	Yes	Solo	Exome	Abnormality of the nervous system; HP:0000707	Familial	___	___	___	___	___	___	___	___	___	___	___	Negative	___
403	9508267	F	5 y	Developmental delay, severe; Hypotonia; Tonic-clonic seizure, generalized; Microcephaly	Yes	Solo	Exome	Abnormality of the nervous system; HP:0000707	Sporadic	___	___	___	___	___	___	___	___	___	___	___	Negative	___
404	9416173-WES	F	27 y	Foot drop; Lower limb muscle weakness; Hand tremor, mild; Thenar and hypothenar muscle wasting; Difficulty running, climbing and jumping; Limitation in walking ability; Gait abnormality.EMG-NCV findings are compatible with chronic motor neuropathy/neuronopathy process. Brain and also Cervical spine MRI findings are highly concerning for demyelinating process such as multiple sclerosis	Yes	Solo	Exome	Abnormal central motor function; HP:0011442	Familial	___	___	___	___	___	___	___	___	___	___	___	Negative	___
405	9417159	M	28 y	Developmental delay, motor and speech; Mental retardation, moderate to severe; Strabismus	Yes	Solo	Exome	Abnormality of the nervous system; HP:0000707	Familial	___	___	___	___	___	___	___	___	___	___	___	Negative	___
406	9508808	M	12 y	History of deceased children with neuromuscular disease	Yes	Parents (Single)	Exome	Abnormality of the musculature; HP:0003011	Familial	___	___	___	___	___	___	___	___	___	___	___	Negative	___
407	9409032	M	20 y	Developmental delay, motor and speech; Spasticity in upper limbs, mild; Involuntary movements in hand; Poor balanced; Shuffling steps; and Dysphagia	Yes	Solo	Exome	Abnormality of the nervous system; HP:0000707	Familial	___	___	___	___	___	___	___	___	___	___	___	Negative	___
408	9503684	F	34 y	Masculinization; Hirsutism; Breast developmental at stage 1; Primary amenorrhea; and Prominent clitoris	Yes	Solo	Exome	Abnormality of the genitourinary system; HP:0000119	AR	SRD5A2	Missense	K	chr2:31805807A>T	Homo	NM_000348.4	c.164T>A	p.Leu55Gln	Not checked	Pseudovaginal perineoscrotal hypospadias 264600 AR 3	Likely Pathogenic	Positive	___
409	9507949	M	2 y	Muscle weakness, generalized, non-progressive; Strabismus; Oculomotor apraxia; Synophyrs; Horizental crease close to axillary and chest; Pectoral muscle atrophy.Brain MRI revealed mild communicating hydrocephalus without abnormal enhancement and slight delayed myelination process. Muscle biopsy showed marked myopathic atrophy with rare necrosis/regeneration and severe endomysial fibrosis and edem…	Yes	Solo	Exome	Abnormality of the musculature; HP:0003011	AR	FKRP	Missense	N	chr19:47259741G>C	Homo	NM_024301.5	c.1034G>C	p.Gly345Ala	Not checked	Muscular dystrophy-dystroglycanopathy (congenital with brain and eye anomalies), type A, 5 613153 AR 3Muscular dystrophy-dystroglycanopathy (congenital with or without mental retardation), type B, 5 606612 AR 3Muscular dystrophy-dystroglycanopathy (limb-girdle), type C, 5 607155 AR 3	Likely Pathogenic	Positive	___
410	9509346	F	15 y	Difficulty walking and running; Difficulty climbing stairs and rising from seated position; Dysarthria; Muscle weakness, leg>arm; Waddling gait; and Mental retardation, mild.Muscle biopsy showed mild myopathic atrophy with a small group of necrotic and regenerative fibers which could be seen in muscular dystrophies. EMG-NCV findings are normal for EMG, motor and SNCV with no evidence of lower mot…	Yes	Solo	Exome	Abnormality of the musculature; HP:0003011	AR	GMPPB	Missense	K	chr3:49760499G>A	Homo	NM_021971.4	c.308C>T	p.Pro103Leu	Not checked	Muscular dystrophy-dystroglycanopathy (congenital with brain and eye anomalies), type A, 14 615350 AR 3Muscular dystrophy-dystroglycanopathy (congenital with mental retardation), type B, 14 615351 AR 3Muscular dystrophy-dystroglycanopathy (limb-girdle), type C, 14 615352 AR 3	Likely Pathogenic	Positive	___
411	8404654	F	3 y	History of an affected child with with Hypotonia; Weakness, generalized; Tongue fasciculation. EMG-NCV findings are compatible with the sign of anterior horn cell degeneration, perhaps due to spinal muscular atrophy	Yes	Parents (Both)	Exome	Abnormality of the nervous system; HP:0000707	AR	PLA2G6	Missense	N	chr22:38519224C>T	Het	NM_003560.4	c.1469G>A	p.Gly490Asp	Detected in parent(s)	Infantile neuroaxonal dystrophy 1 256600 AR 3Neurodegeneration with brain iron accumulation 2B 610217 AR 3Parkinson disease 14, autosomal recessive 612953 AR 3	Likely Pathogenic	Positive	___
412	9509831	F	5 y	Ataxia, non-progressive; Joints laxity; and Hypotonia, mild	Yes	Solo	Exome	Abnormal central motor function; HP:0011442	AR	ATM	Stop gain	K	chr11:108165729C>T	Homo	NM_000051.4	c.4852C>T	p.Arg1618*	Inherited	Ataxia-telangiectasia 208900 AR 3	Pathogenic	Positive	___
413	9509839	M	7 d	History of deceased children with Club foot; Congenital corneal disease; Congenital heart disease; and Respiratory distress	Yes	Parents (Single)	Exome	Abnormality of the nervous system; HP:0000707	AR	PEX2	Stop gain	N	chr8:77896268TA>T	Het	NM_001172087.2	c.146del	p.Leu49*	Detected in parent(s)	Peroxisome biogenesis disorder 5A (Zellweger) 614866 AR 3Peroxisome biogenesis disorder 5B 614867 AR 3	Likely Pathogenic	Positive	___
414	9502802	M	39 y	Severe developmental delay; Hypotonia; and Tongue protrusion	Yes	Solo	Exome	Abnormality of the nervous system; HP:0000707	AR	FUCA1	Splicing	K	chr1:24186287C>T	Homo	NM_000147.5	c.768+1G>A	___	Inherited	Fucosidosis- 230000- AR	Pathogenic	Positive	___
415	9400559	F	7 y	Ataxia; Recurrent infections; Slurred speech; Hypotonia, mild; Myopia; and Increased levels of alpha fetoprotein	Yes	Solo	Exome	Abnormal central motor function; HP:0011442	AR	ATM	Frameshift	N	chr11:108204624ATTCCAGCAGACCAGCCAATTACTAAACTTAA>A	Homo	NM_000051.4	c.7940_7970del	p.Ile2647Argfs*3	Not checked	Ataxia-telangiectasia 208900 AR 3	Likely Pathogenic	Positive	___
416	9510205	F	15 y	Hypotonia at birth; Developmental delay; fatigue while long walking; Difficulty climbing stairs, running, and rising from seated position; Face muscle weakness, mild; Muscle weakness, leg>arm,; Lordosis; Abnormal gait, mild; Difficulty chewing and swallowing, mild.Muscle biopsy shows myopathic atrophy with extensive type 1 fibers predominance and slight atrophy suggestive of congenital fiber type…	Yes	Solo	Exome	Abnormality of the musculature; HP:0003011	Familial	___	___	___	___	___	___	___	___	___	___	___	Negative	___
417	9510378	F	35 y	Suspicious of congenital blindness, Leber congenital amaurosis, or Autosomal Recessive Retinitis Pigmentosa	Yes	Solo	Exome	Abnormality of the eye; HP:0000478	AR	RD3	Stop gain	K	chr1:211654646G>A	Homo	NM_183059.3	c.112C>T	p.Arg38*	Not checked	Leber congenital amaurosis 12- 610612- AR	Pathogenic	Positive	___
418	9510387	M	11 y	Tip-toe gait; Frequent falls; Difficulty climbing stairs and rising from seated position; Lordosis; Increased DTR; Flat feet; Waddling gait and Nasolacrimal duct obstruction, unilateral	Yes	Solo	Exome	Abnormal central motor function; HP:0011442	AR	ERLIN1	Splicing	N	chr10:101937888A>G	Homo	NM_001100626.2	c.304+2T>C	___	Not checked	Spastic paraplegia 62- 615681- AR	VUS	VUS	___
419	9510675	F	26 y	Retinitis Pigmentosa	Yes	Solo	Exome	Abnormality of the eye; HP:0000478	Familial	___	___	___	___	___	___	___	___	___	___	___	Negative	___
420	9510774	F	53 y	Retinitis pigmentosa and Hearing loss	Yes	Solo	Exome	Abnormality of the ear; HP:0000598	AR	ADGRV1	Stop gain	K	chr5:89924617C>T	Homo	NM_032119.4	c.1477C>T	p.Arg493*	Not checked	?Febrile seizures, familial, 4 604352 AD 3Usher syndrome, type 2C 605472 AR 3Usher syndrome, type 2C, GPR98/PDZD7 digenic 605472 AR 3	Likely Pathogenic	Positive	___
421	9411685	F	6 y	Developmental regression, motor and speech; Nystagmus; Spasticity of limbs, lower>upper. Brain MRI findings are suggestive of high possibility of neurodegenerative disorder with remarkable cerebellar atrophy	Yes	Solo	Exome	Abnormality of the nervous system; HP:0000707	Sporadic	___	___	___	___	___	___	___	___	___	___	___	Negative	___
422	9506698	M	32 y	Positive history for Arsenic poisoning; Haematuria; Muscle weakness; Tingling and numbness, hands and feet; Farsightedness; Astigmatism; Muscle weakness, lower limbs; decreased sensation, Feet, bilateral; Difficulty rising from seated position; Difficulty climbing stairs; MRI of tight: focal prominent fat replacement in right gracillis muscles and minimal fat replacement in bilateral gluteal musc…	Yes	Solo	Exome	Peripheral neuropathy; HP:0009830	AD	MME	Missense	N	chr3:154801979T>G	Het	NM_007289.4	c.23T>G	p.Met8Arg	Not checked	Spinocerebellar ataxia 43, AD and Charcot-Marie-Tooth disease, axonal, type 2T, AD, AR	VUS	VUS	___
423	9301106	M	2 y	Prominent forehead; Ataxia, Telangiectasia, on cheeks, ears; Red dots on chest and cheeks	Yes	Solo	Exome	Abnormality of metabolism/homeostasis; HP:0001939	AR	ATP7B	Missense	K	chr13:52520472G>A	Homo	NM_000053.4	c.3008C>T	p.Ala1003Val	Not checked	Wilson disease- 277900- AR	Likely Pathogenic	Positive	___
424	9511314	F	1 y	Growth delay; Seizures; Microcephaly; Frontal upsweep with sparse hair; Small face; Small mandible; Down-slanting palpebral fissures; Hypoplastic alae nasi; Hypoplastic ears lobule; Small ears; Low-set ears; Limited movement of elbow; Restriction of supination; Clinodactyly of the fifth finger; and Inversion of feet	Yes	Solo	Exome	Abnormality of the nervous system; HP:0000707	AR	RBBP8	Missense	N	chr18:20606129C>G	compound het	NM_002894.3	c.2620C>G	p.Pro874Ala	Inherited	Jawad syndrome 251255 AR 3Pancreatic carcinoma, somatic 3Seckel syndrome 2 606744 AR 3	VUS	VUS	___
											Missense	N	chr18:20576373C>T	compound het	NM_002894.3	c.1976C>T	p.Pro659Leu	Inherited	Jawad syndrome 251255 AR 3Pancreatic carcinoma, somatic 3Seckel syndrome 2 606744 AR 3	VUS		___
425	9511735	F	4 y	Developmental delay, global; Low vision; Impaired chewing; Spasticity; lower limbs deformity; Difficult urination and Constipation. Brain MRI findings revealed mild to moderate ventriculomegaly and suggestive of Canavan disease and mitochondrial disorders as differential diagnosis	Yes	Solo	Exome	Abnormality of the nervous system; HP:0000707	AR	POMGNT1	Stop gain	K	chr1:46663420C>T	Homo	NM_017739.4	c.74G>A	p.Trp25*	Inherited	Muscular dystrophy-dystroglycanopathy (congenital with brain and eye anomalies), type A, 3 253280 AR 3Muscular dystrophy-dystroglycanopathy (congenital with mental retardation), type B, 3 613151 AR 3Muscular dystrophy-dystroglycanopathy (limb-girdle), type C, 3 613157 AR 3Retinitis pigmentosa 76 617123 AR 3	Pathogenic	Positive	___
426	8706906	M	20 y	Frequent falling; Calf pseudohypertrophy, bilateral, mild; Muscle weakness, lower>upper limbs; Difficulty climbing steps and rising from seated position. Muscle biopsy findings are compatible with rimmed vacuolar myopathy and EMG-NCV results are in support of myogenic type	Yes	Solo	Exome	Abnormality of the musculature; HP:0003011	AR	ACTA1	Missense	K	chr1:229567800A>G	Homo	NM_001100.4	c.749T>C	p.Ile250Thr	Inherited	?Myopathy, scapulohumeroperoneal 616852 AD 3Myopathy, actin, congenital, with cores 161800 AD, AR 3Myopathy, actin, congenital, with excess of thin myofilaments 161800 AD, AR 3Myopathy, congenital, with fiber-type disproportion 1 255310 AD, AR 3Nemaline myopathy 3, autosomal dominant or recessive 161800 AD, AR 3	Likely Pathogenic	Positive	___
427	9503439	F	30 y	Mental retardation, mild; Hearing loss, mild; Dysarthria; Ataxia; Dystonia; Positive history for Head trauma	No	Solo	Exome	Abnormality of the nervous system; HP:0000707	Sporadic	___	___	___	___	___	___	___	___	___	___	___	Negative	___
428	9408104	F	52 y	Delay walking; Difficulties climbing stairs, walking, and running; Muscle atrophy; Tremor; Equinovarus deformity, bilateral; Claw toes; Foot drop	No	Solo	Exome	Peripheral neuropathy; HP:0009830	Sporadic	___	___	___	___	___	___	___	___	___	___	___	Negative	___
429	9505923	F	20 y	Difficulty rising from seated position; Difficulty climbing stairs; Ataxia; Dysmetria; Stuttering	Yes	Solo	Exome	Abnormal central motor function; HP:0011442	Sporadic	___	___	___	___	___	___	___	___	___	___	___	Negative	___
430	9512626	M	5 y	Developmental delay; Mental retardation, moderate; Seizures; Microcephaly; Strabismus; Ptosis; Prominent ears; Generalized muscle weakness and atrophy; Kyphoscoliosis; and Hypotonia. Brain MRI revealed abnormal T2 prolongating areas at subcortical and periventricular white matter and mild subdural effusion at both frontal regions	Yes	Solo	Exome	Abnormality of the nervous system; HP:0000707	Sporadic	___	___	___	___	___	___	___	___	___	___	___	Negative	___
431	9217394	F	3 y	Developmental retardation; Mental retardation; Microcephaly; Speech problem; Myopia; Strabismus; Nystagmus; Deep set eyes; Microphthalmia; Autistic behavior; Hyperactivity; Inguinal hernia, bilateral	Yes	Solo	Exome	Abnormality of the nervous system; HP:0000707	Familial	___	___	___	___	___	___	___	___	___	___	___	Negative	___
432	9512930	F	20 m	Developmental delay, severe; Mental retardation, severe; Refractory seizures, tonic; Microcephaly; Prominent glabella; Vision problem; Hearing impairment; Hypotonia; Spastic posture	Yes	Solo	Exome	Abnormality of the nervous system; HP:0000707	AR	WWOX	Stop gain	N	chr16:78133777C>A	homo	NM_016373.4	c.102C>A	p.Tyr34*	Inherited	Epileptic encephalopathy, early infantile, 28- 616211- AR/Esophageal squamous cell carcinoma, somatic- 133239/Spinocerebellar ataxia, autosomal recessive 12- 614322- AR	Likely Pathogenic	Positive	___
433	9512985	F	8 y	Epilepsy, myoclonic; Speech problem; Gait abnormality, spastic ataxia. Brain MRI results show nonspecific faint periventricular signal change as well as prominence of 3rd & lateral ventricles & volume loss in both cerebellar hemisphers & cerebellar vermis associated with compensatory dilatation of 4th ventricle	Yes	Solo	Exome	Abnormality of metabolism/homeostasis; HP:0001939	AR	CPA6	Missense	K	chr8:68419039G>C	homo	NM_020361.5	c.619C>G	p.Gln207Glu	Not checked	Epilepsy, familial temporal lobe, 5- 614417 AD, AR/Febrile seizures, familial, 11- 614418- AR	VUS	Positive	___
									AR	CLN5	Splicing	K	chr13:77569197G>A	homo	NM_006493.4	c.174-1G>A	___	Inherited	CLN5: Ceroid lipofuscinosis, neuronal, 5- 256731- AR	Pathogenic		___
434	9513101	F	9 y	Nasal speech; Muscle weakness & wasting in legs; Hyperextention of knees; Ataxia; Lower limbs spasticity & pain; Paraplegia; Lordosis; Kyphoscoliosis; Mild high plantar arch; Neurogenic bladder. Onset in infancy	Yes	Solo	Exome	Abnormal central motor function; HP:0011442	AD	GCH1	Missense	K	chr14:55369119C>A	Het	NM_000161.3	c.263G>T	p.Arg88Leu	Not checked	Dystonia, DOPA-responsive, with or without hyperphenylalaninemia 128230 AD, AR 3Hyperphenylalaninemia, BH4-deficient, B 233910 AR 3	Likely Pathogenic	Positive	___
435	9513224	M	18 y	Tip-toe walking; Difficulty running, rising from seated position, and climbing stairs; Muscle weakness, proximal; Muscle wasting leg>arm; Mild MVP & TR; Lordosis; Prominent calves; Muscle fatigue with long chewing.EMG-NCV findings are compatible with myopathic process & Muscle biopsy shows muscular dystrophy	No	Solo	Exome	Abnormality of the musculature; HP:0003011	AR	CAPN3	Splicing	N	chr15:42691849A>G	homo	NM_000070.3	c.1353A>G	p.=	Inherited	Muscular dystrophy, limb-girdle, autosomal recessive 1 253600 AR	VUS	VUS	___
436	9513295	F	6 y	Hypotonia; Development regression; Mental retardation, severe; Strabismus; Ptosis, bilateral; No speech; Cloudy cornea; Positive history of hospitalization due to fever and leucopenia. Brain MRI showed prominence of lateral and 3th ventricles hypersignal probably due to periventricular leukoencephalopathy. Decreased serum arylsulphatase A	Yes	Solo	Exome	Abnormality of metabolism/homeostasis; HP:0001939	AR	MCOLN1	Missense	N	chr19:7591729T>C	homo	NM_020533.3	c.488T>C	p.Leu163Pro	Inherited	Mucolipidosis IV- 252650- AR	VUS	VUS	___
437	9414009	F	34 y	Muscle atrophy, generalized; Scoliosis, severe; Hypotonia	Yes	Solo	Exome	Peripheral neuropathy; HP:0009830	AR	SLC12A6	Frameshift	N	chr15:34537961TG>T	Homo	NM_133647.2	c.1756del	p.Gln586Argfs*22	Inherited	Agenesis of the corpus callosum with peripheral neuropathy- 218000- AR	Likely Pathogenic	Positive	___
438	9513376	F	47 y	Muscle weakness, progressive, proximal of lower limbs> upper limbs	Yes	Solo	Exome	Abnormality of the musculature; HP:0003011	AR	RYR1	Missense	K	chr19:38998423T>C	Homo	NM_000540.3	c.8888T>C	p.Leu2963Pro	Not checked	Congenital myopathy 1B, autosomal recessive 255320 AR	Pathogenic	Positive	___
439	9509130	F	25 y	Tip-toe walking; Muscle weakness, upper and lower limbs, proximal>distal; Not be able to climb stairs and rise from seated position; Hyperlordosis; Scapular winging; Facial weakness, mild; wheelchair bound	Yes	Solo	Exome	Abnormality of the musculature; HP:0003011	AR	CAPN3	Missense	K	chr15:42702844G>A	Homo	NM_000070.3	c.2243G>A	p.Arg748Gln	Not checked	Muscular dystrophy, limb-girdle, autosomal recessive 1 253600 AR	Pathogenic	Positive	___
440	9513151	F	14 y	Difficulty walking; Recurrent falling; Difficulty climbing stairs and rising from seated position; Macrocephaly; Myopathic face; Muscle weakness, proximal, leg>arm; Laxity in fingers and wrist; MVP, mild; Lordosis; Elbow flexion deformity; Dislocation of ankles; Flexion limitation of foot wrist; Abnormal gait. Brain MRI revealed asymmetry of lateral ventricles and dilatation of right ventricle. E…	No	Solo	Exome	Abnormality of the musculature; HP:0003011	AD	COL6A2	Splicing	K	chr21:47533988G>A	Het	NM_001849.4	c.801+1G>A	___	De novo	Myosclerosis, congenital- 255600- AR/ Bethlem myopathy 1- 158810- AD, AR/ Ullrich congenital muscular dystrophy 1- 254090- AD, AR	Pathogenic	Positive	___
441	9513558	F	2 y	Developmental delay; Mental retardation, mild to moderate; Flat forehead; Flat face; Long philtrum; Short palpebral fissure; Upslanting Palpebral Fissures; Broad nasal bridge; Ala Nasi, hypoplastic; Broad tip; Low set ears; Prominent and anteverted ears; Thin lips; Widely spaced teeth; Down turning of the corner of the mouth; Widely spaced nipples; Simian crease, hands; Prominent hallux; FTT; Hea…	Yes	Solo	Exome	Abnormality of the nervous system; HP:0000707	Sporadic	___	___	___	___	___	___	___	___	___	___	___	Negative	___
442	9513555	F	55 y	Difficulty walking and back pain since 10 years ago; Difficulty climbing stairs and running; Muscle weakness, progressive, proximal, lower>upper limbs; Lordosis & Scoliosis; Abnormal gait; Terrace shoulder on abduction and Increased levels of CK. Muscle biopsy showed mixed myopathic and neurogenic atrophy changes as multiple necrosis/regeneration with myophagocytosis and mild focal endomysial fib…	No	Solo	Exome	Abnormality of the musculature; HP:0003011	Familial	___	___	___	___	___	___	___	___	___	___	___	Negative	___
443	9513769	M	27 y	Central vision loss; Nyctalopia; Color vision deficiency; Strabismus	Yes	Solo	Exome	Abnormality of the eye; HP:0000478	AR	ABCA4	Missense	K	chr1:94508386C>T	Homo	NM_000350.3	c.3259G>A	p.Glu1087Lys	Inherited	Cone-rod dystrophy 3- 604116/Fundus flavimaculatus- 248200- AR/Retinal dystrophy, early-onset severe- 248200- AR/Retinitis pigmentosa 19- 601718- AR/Stargardt disease 1- 248200- AR/{Macular degeneration, age-related, 2}- 153800- AD	Pathogenic	Positive	___
444	9513876	F	30 y	Muscle weakness, proximal, lower & upper limbs, progressive; Lordosis, mild and mildly elevated serum CK.Muscle biopsy shows mild atrophy most likely myogenic type and EMG-NCV findings are compatible with myopathic pattern	Yes	Solo	Exome	Abnormality of the musculature; HP:0003011	AR	CAPN3	Missense	K	chr15:42695169C>T	Homo	NM_000070.3	c.1714C>T	p.Arg572Trp	Not checked	Muscular dystrophy, limb-girdle, autosomal recessive 1 253600 AR	Pathogenic	Positive	___
445	9514195	M	5 m	Poor feeding; Growth delay; Deep set eyes; Low set ears, posteriorly; Macrotia; Murmurs, Atrial Septal Defect; Small sternum; Undescended testes; Hypothyroidism	No	Solo	Exome	Abnormality of the nervous system; HP:0000707	AD	SRCAP	Stop gain	K	chr16:30748664C>T	Het	NM_006662.3	c.7303C>T	p.Arg2435*	De novo	Floating-Harbor syndrome- 136140- AD	Likely Pathogenic	Positive	___
									AD	PTPN11	Missense	K	chr12:112888172A>G	Het	NM_001330437.2	c.188A>G	p.Tyr63Cys	De novo	LEOPARD syndrome 1- 151100- AD/Leukemia, juvenile myelomonocytic, somatic- 607785/Metachondromatosis- 156250- AD/Noonan syndrome 1- 163950- AD	Pathogenic		___
446	9414244	F	24 y	Delayed motor development; Sensorimotor axonopathy	Yes	Solo	Exome	Peripheral neuropathy; HP:0009830	AR	HADHA	Missense	K	chr2:26455062G>A	Homo	NM_000182.5	c.539C>T	p.Pro180Leu	Inherited	Fatty liver, acute, of pregnancy 609016 AR 3HELLP syndrome, maternal, of pregnancy 609016 AR 3LCHAD deficiency 609016 AR 3Trifunctional protein deficiency 609015 AR	VUS	VUS	PMID: 32657593
447	9201210	M	9 y	Muscle weakness, lower limbs, progressive, Lt>Rt; Lower limbs hypertrophy; Difficulty walking and standing	No	Solo	Exome	Abnormality of the musculature; HP:0003011	XLR	DMD	Stop gain	K	chrX:31196868G>A	Hemi	NM_004006.3	c.10141C>T	p.Arg3381*	Inherited	Becker muscular dystrophy 300376 XLR 3 Duchenne muscular dystrophy 310200 XLR 3	Pathogenic	Positive	___
448	9508454	M	60 y	Quadrupedal gait; Muscle weakness, progressive, upper and lower limbs; Lower extremity shortening; Weak cough; Low Tone Speech; Wheelchair-bound	No	Solo	Exome	Abnormal central motor function; HP:0011442	Familial	___	___	___	___	___	___	___	___	___	___	___	Negative	___
449	9513380	M	3 y	Episodic muscle weakness fallowing febrile diseases; and High serum CK	No	Trio	Exome	Abnormality of the musculature; HP:0003011	Sporadic	___	___	___	___	___	___	___	___	___	___	___	Negative	___
450	9514707-1	F	31 y	Sensorineural hearing loss, profound with abnormal vision in dim light	No	Solo	Targeted	Abnormality of the ear; HP:0000598	AR	MYO7A	Missense	K	chr11:76901152C>T	Potential Compound het	NM_001127180.2	c.3718C>T	p.Arg1240Trp	Not checked	Deafness, autosomal recessive 2 600060 AR 3Usher syndrome, type 1B 276900 AR 3	Likely Pathogenic	Positive	PMID: 31850270
											Frameshift	N	chr11:76853810GGGCGGTGG>G	Potential Compound het	NM_001127180.2	c.75_82del	p.Ala26Glufs*13	Not checked	Deafness, autosomal recessive 2 600060 AR 3Usher syndrome, type 1B 276900 AR 3	Likely Pathogenic
451	9514707-2	M	29 y	Hearing loss, congenital	Yes	Solo	Targeted	Abnormality of the ear; HP:0000598	AR	SLC26A4	Frameshift	K	chr7:107323762ACA>A	Homo	NM_000441.2	c.882_883del	p.His294Glnfs*35	Not checked	Deafness, autosomal recessive 4, with enlarged vestibular aqueduct 600791 AR 3Pendred syndrome 274600 AR 3	Likely Pathogenic	Positive	PMID: 31850270
452	9514547	M	49 y	Muscle weakness and stiffness in lower limbs since 2 years ago; Tremor in feet; Calf muscle hypertrophy; Limited movement of both ankles	No	Trio	Exome	Abnormal central motor function; HP:0011442	Sporadic	___	___	___	___	___	___	___	___	___	___	___	Negative	___
453	9517860	F	4 y	Developmental delay; Language developmental regression; Mental retardation, moderate to severe; Coarse face; Synophrys; Thick eyebrow; Anteverted nares; Everted lower lip; Thick upper and lower lips; Wide space between teeth; Prominence of knee; Umbilical hernia; Lordosis; Flexion deformity of elbow; Genu valgum; Flat feet; Generalized hirsutism; Stiff skin; Aggressive behavior.Mucopolysaccharide…	Yes	Solo	Targeted	Abnormality of metabolism/homeostasis; HP:0001939	AR	SGSH	Missense	K	chr17:78188556C>T	Homo	NM_000199.5	c.364G>A	p.Gly122Arg	Inherited	Mucopolysaccharidosis type IIIA (Sanfilippo A)- 252900- AR	Pathogenic	Positive	___
454	9515158	M	10 y	Muscle weakness, progressive, lower>upper; Difficulty rising from seated position & running; Hypertrophy of the calves.	Yes	Solo	Targeted	Abnormality of the musculature; HP:0003011	Familial	___	___	___	___	___	___	___	___	___	___	___	Negative	___
455	9601184	M	4 d	History of a deceased child with Ichthyosis, harlequin type	Yes	Parents (Single)	Targeted	Abnormality of the skin; HP:0000951	AR	ABCA12	Frameshift	N	chr2:215868954ATAGT>A	Het	NM_173076.3	c.2658_2661del	p.Glu886Aspfs*2	Detected in parent(s)	Ichthyosis, congenital, autosomal recessive 4A- 601277- AR/Ichthyosis, congenital, autosomal recessive 4B (harlequin)- 242500- AR	Likely Pathogenic	Positive	___
456	9518089	F	26 y	Skin lesion, extensive	Yes	Solo	Targeted	Abnormality of the skin; HP:0000951	AD	NF1	Splicing	K	chr17:29528178G>T	Het	NM_001042492.3	c.1185+1G>T	___	Not checked	Neurofibromatosis, familial spinal 162210 AD 3Neurofibromatosis, type 1 162200 AD 3Neurofibromatosis-Noonan syndrome 601321 AD 3Watson syndrome 193520 AD 3	Pathogenic	Positive	___
457	9514558	M	27 y	Difficulty rising from seated position & climbing stairs; Muscle weakness, progressive; Short neck; Hyperlordosis; Muscle hypertrophy, shoulder, deltoid & calves, mild; Abnormal gait; Hairy body. Muscle biopsy shows muscular dystrophy and EMG-NCV findings are compatible with a mild myopathic process	Yes	Solo	Exome	Abnormality of the musculature; HP:0003011	AR	SGCA	Missense	N	chr17:48245031C>A	Homo	NM_000023.4	c.246C>A	p.Ser82Arg	Not checked	Muscular dystrophy, limb-girdle, autosomal recessive 3 608099 AR 3	Likely Pathogenic	Positive	___
458	9515225	F	2 y	Speech delay; Hypotonia; Gait instability; Strabismus; Nystagmus, horizental; Positive history for hospitalization due to respiratory problem. Brain MRI showed hypoplastic cerebellum with increased CSF spaces and prominent gyri without sign of gliosis. EMG-NCV showed mild axonal neuropathy with no evidence of myopathy	Yes	Solo	Exome	Abnormality of the nervous system; HP:0000707	AR	PLA2G6	Missense	N	chr22:38511647G>C	Homo	NM_003560.4	c.1921C>G	p.Pro641Ala	Not checked	Infantile neuroaxonal dystrophy 1- 256600- AR/Neurodegeneration with brain iron accumulation 2B- 610217- AR/Parkinson disease 14, autosomal recessive- 612953- AR	Likely Pathogenic	Positive	___
459	9515833	M	4 y	Difficulty rising from seated position, running and climbing stairs; Proximal muscle weakness, leg>arm; Generalized wasting; Pectus excavatum; Flat feet; Slight problems with chewing or swallowing	No	Solo	Exome	Abnormality of the musculature; HP:0003011	AD	LMNA	Missense	K	chr1:156106998C>G	Het	NM_170707.4	c.1583C>G	p.Thr528Arg	De novo	Cardiomyopathy, dilated, 1A- 115200- AD/Charcot-Marie-Tooth disease, type 2B1- 605588- AR/Emery-Dreifuss muscular dystrophy 2, AD- 181350- AD/Emery-Dreifuss muscular dystrophy 3, AR- 616516- AR/Heart-hand syndrome, Slovenian type- 610140- AD/Hutchinson-Gilford progeria- 176670- AD, AR/Lipodystrophy, familial partial, type 2- 151660- AD/Malouf syndrome- 212112- AD/Mandibuloacral dysplasia- 248370-…	Pathogenic	Positive	___
460	9516519	M	27 y	Fatigue while walking; Difficulty walking, climbing stairs & running; Difficulty rising from seated position; Proximal muscle weakness, progressive, leg>arm; Lordosis; Prominent calves, slight; Abnormal gait.Muscle biopsy findings were compatible with muscular dystrophy and EMG-NCV revealed myopathic process	Yes	Solo	Exome	Abnormality of the musculature; HP:0003011	AR	CAPN3	Stop gain	N	chr15:42691788TGTCTG>TC	Compound het	NM_000070.3	c.1293_1297delinsC	p.Ser432*	Inherited	Muscular dystrophy, limb-girdle, autosomal recessive 1 253600 AR	Likely Pathogenic	Positive	___
											Inframe del	K	chr15:42681287CCATTGA>C	Compound het	NM_000070.3	c.795_800del	p.Ile266_Asp267del	Inherited	Muscular dystrophy, limb-girdle, autosomal recessive 1 253600 AR	Likely Pathogenic		___
461	9415175	F	45 y	Muscle weakness, lower limb>upper limb; Muscle atrophy, lower limbs; Difficulty in balance and coordination; Difficulty running, jumping and climbing stairs; Equinus	No	Solo	Exome	Abnormality of the musculature; HP:0003011	AD	BAG3	Missense	K	chr10:121431884C>T	Het	NM_004281.4	c.625C>T	p.Pro209Ser	Inherited	Cardiomyopathy, dilated, 1HH- 613881- AD/Myopathy, myofibrillar, 6- 612954- AD	Likely Pathogenic	Positive	PMID: 32657593
462	9006638	F	21 y	Muscle weakness and atrophy, upper and lower limbs; Change in sensation, upper and lower limbs; Difficulty climbing stairs; Difficulty combing hair; Pes equinus; Cleft palate; Amenorrhea; Myopia	No	Solo	Exome	Peripheral neuropathy; HP:0009830	Sporadic	___	___	___	___	___	___	___	___	___	___	___	Negative	___
463	9516153	M	4 y	Developmental delay; Mental retardation, severe; Seizures; Microcephaly, Mild; Prominent ears; Hypotonia.EMG-NCV findings are suggestive of a mild chronic mixed type peripheral neuropathy; upper motor neuron lesion. Brain MRI showed diffuse atrophic changes, probably due to chronic convulsive encephalopathy	Yes	Solo	Exome	Abnormality of the nervous system; HP:0000707	XLR	SLC6A8	Missense	K	chrX:152954121C>T	Hemi	NM_005629.4	c.92C>T	p.Pro31Leu	Inherited	Cerebral creatine deficiency syndrome 1- 300352- XLR	VUS	VUS	___
464	9504678	M	1 m	Wide fontanel; Prominent and broad forehead; Blue sclera; Pinched nose; Hypoplastic alae nasi; Prominent vessels on thorax and abdomen; Wrinkly skin, upper limbs and feet; Clenched hands; Abducted Thumb; Hyperextensible fingers; Inguinal hernia, bilateral	Yes	Solo	Exome	Abnormality of connective tissue; HP:0003549	AR	PYCR1	Missense	K	chr17:79892546C>T	Homo	NM_006907.4	c.616G>A	p.Gly206Arg	Not checked	Cutis laxa, autosomal recessive, type IIB 612940 AR 3Cutis laxa, autosomal recessive, type IIIB 614438 3	Pathogenic	Positive	___
465	9516035	F	18 y	Childhood onset of difficulty running; Difficulty climbing stairs & rising from seated position; Muscle weakness, very mild, lower>upper; Genu valgus, particularly in Lt. lower limb with elevated level of serum CK. Thigh MRI findings are in favor of chronic myopathy and EMG-NCV findings are suggestive of myopathic process in bilateral lower ext. proximal muscles. Muscle biopsy is suggestive of ea…	Yes	Solo	Exome	Abnormality of the musculature; HP:0003011	AR	FKRP	Missense	N	chr19:47259642G>T	Homo	NM_024301.5	c.935G>T	p.Arg312Leu	Inherited	Muscular dystrophy-dystroglycanopathy (congenital with brain and eye anomalies), type A, 5 613153 AR 3Muscular dystrophy-dystroglycanopathy (congenital with or without mental retardation), type B, 5 606612 AR 3Muscular dystrophy-dystroglycanopathy (limb-girdle), type C, 5 607155 AR 3	Likely Pathogenic	Positive	___
466	9412812	M	1 d	History of an affected with Aplasia cutis, lower and upper limbs, nose; Malformed small ears; Drumstick appearance of finger tipo, in deceased newborn	Yes	Parents (Single)	Exome	Abnormality of the skin; HP:0000951	AR	PLEC	Frameshift	K	chr8:145009427CAGGTTCTCCA>C	Het	NM_201380.4	c.1058_1067del	p.Leu353Argfs*14	Detected in parent(s)	?Epidermolysis bullosa simplex with nail dystrophy 616487 AR 3Epidermolysis bullosa simplex with muscular dystrophy 226670 AR 3Epidermolysis bullosa simplex with pyloric atresia 612138 AR 3Epidermolysis bullosa simplex, Ogna type 131950 AD 3Muscular dystrophy, limb-girdle, autosomal recessive 17 613723 AR 3	Likely Pathogenic	Positive	PMID:31184804
467	9516212	F	9 m	Cardiac problem; Club foot, bilateral; Seizures since 19 days from birth; Nystagmus	Yes	Solo	Exome	Abnormality of the nervous system; HP:0000707	Familial	___	___	___	___	___	___	___	___	___	___	___	Negative	___
468	9516441	F	36 y	Difficulty climbing stairs; Ataxia, progressive; Positive history for visual acuity loss and hearing loss; Dysphagia; Dysarthria; Positive history for Hypothyroidism	No	Solo	Exome	Abnormal central motor function; HP:0011442	Sporadic	___	___	___	___	___	___	___	___	___	___	___	Negative	___
469	9201823	F	6 y	Developmental delay; Refractory epilepsy; Hypotonia; Open mouth; Hyperextension in elbows; Mental retardation, severe; Hand stereotypies. Brain MRI revealed foci of abnormal signal in both cerebral hemispheres, mostly due to hypo-myelination and global volume loss in both cerebral hemispheres	Yes	Solo	Exome	Abnormality of the nervous system; HP:0000707	Sporadic	___	___	___	___	___	___	___	___	___	___	___	Negative	___
470	9516714	F	25 y	Ataxia; Amnesia; Dysarthria; Difficulty chewing & swallowing; Urinary incontinence; Mental problem; Facial weakness; Muscle weakness, distal> proximal, severe; Generalized muscle wasting; Joints stiffness; Flexion deformity, elbow & knee; Claw hand & foot, fingers; Deformity of feet; Pes cavus. EMG-NCV findings are suggestive of anterior horn cell	Yes	Solo	Exome	Abnormal central motor function; HP:0011442	AR	C19orf12	Frameshift	K	chr19:30193673C>CA	Homo	NM_001031726.3	c.404dup	p.Met135Ilefs*17	Not checked	Spastic paraplegia 43, autosomal recessive- 615043- AR/Neurodegeneration with brain iron accumulation 4- 614298- AR	Likely Pathogenic	Positive	___
471	9516912	M	2 m	Hypotonia; Seizures; Respiratory insufficiency; Feeding problem; Club feet; Microphallus; Abnormal face	Yes	Solo	Exome	Abnormality of the nervous system; HP:0000707	AR	RMND1	splicing	K	chr6:151766442C>T	Homo	NM_017909.4	c.504+1G>A	___	Not checked	Combined oxidative phosphorylation deficiency 11- 60014922- AR	Likely Pathogenic	Positive	___
472	9514684	M	22 m	Developmental retardation; Hypotonia; Refractory epilepsy, tonic-clonic; Blindness	Yes	Solo	Exome	Abnormality of the nervous system; HP:0000707	AR	HIBCH	Missense	K	chr2:191125911C>A	Homo	NM_014362.4	c.488G>T	p.Cys163Phe	Inherited	3-hydroxyisobutryl-CoA hydrolase deficiency- 250620- AR	VUS	VUS	___
473	9518090	F	27 y	Palmoplantar keratoderma; Groin lesion	Yes	Solo	Targeted	Abnormality of the skin; HP:0000951	Familial	___	___	___	___	___	___	___	___	___	___	___	Negative	___
474	9515455	F	8 y	Developmental delay, motor & speech; Cognitive problem; Generalized weakness; Muscle weakness, proximal and distal, leg>arm, progressive; Frequent falling; Difficulty running & climbing stairs; Generalized obesity; Abnormal gait; Flat feet; Neurogenic bladder; Recurrent hospitalization due to pulmonary and urinary infections	Yes	Solo	Exome	Abnormality of the nervous system; HP:0000707	Sporadic	___	___	___	___	___	___	___	___	___	___	___	Negative	___
475	8304416	M	10 y	Developmental regression; Hypotonia; Ataxia; Mental retardation; Long face; Strabismus; Astigmatisms; Deafness; High arch palate; and Open mouth. Brain CT showed partial widening of subarachnoid spaces of supratentorial and cisterna magna in pos fossa and in Brain MRI right hippocampal volume loss/atrophy has been noted. EMG-NCV findings were compatible with peripheral polyneuropathic process (se…	Yes	Solo	Exome	Abnormality of the nervous system; HP:0000707	AR	HSD17B4	splicing	N	chr5:118824886G>T	Homo	NM_000414.4	c.623-1G>T	___	Not checked	D-bifunctional protein deficiency- 261515- AR/Perrault syndrome 1- 233400- AR	Likely Pathogenic	Positive	___
476	9515150	F	6.5 y	Poor sucking; Psychomotor delay; Mental retardation, mild to moderate; Speech Difficulty; Upward slanting and short palpebral fissure; Hypotelorism; Retinitis pigmentosa; Microphthalmia; Epicanthal fold; Low set ears; Small ears; Folded ears; Small mouth; Thin lips; Abnormal teeth; Simian crease, Rt. hand; Flat feet; Poor balance	Yes	Solo	Exome	Abnormality of the nervous system; HP:0000707	AD	ITPR1	Missense	N	chr3:4732911C>G	Het	NM_001168272.2	c.3867C>G	p.His1289Gln	De novo	Gillespie syndrome 206700- AD, AR/Spinocerebellar ataxia 15 606658- AD/Spinocerebellar ataxia 29, congenital nonprogressive- 117360- AD	VUS	VUS	PMID:31069901
									AR	SCAPER	Missense	K	chr15:77025709A>C	Homo	NM_020843.4	c.1883T>G	p.Phe628Cys	Inherited	Intellectual developmental disorder and retinitis pigmentosa 618195 AR 3	VUS
477	9409869	M	4 y	Mental retardation, severe; Microcephaly; Micrognathia; Long philtrum; Thick lower lip; Large and low set ears; Syndactyly of 2nd and 3rd ; Hypertrichosis; Spastic quadriparesis. Brain MRI results showed atrophy in brain white matter and irregular dilatation in adjacent lateral ventricular bodies, suggestive sequelae of periventriclar leukomalacia	Yes	Solo	Exome	Abnormality of the nervous system; HP:0000707	AR	AMPD2	splicing	N	chr1:110169347G>T	Homo	NM_004037.9	c.532-1G>T	___	Inherited	Spastic paraplegia 63 615686- AR/Pontocerebellar hypoplasia, type 9- 615809- AR	Pathogenic	Positive	___
478	9516629	M	3.5 y	Wrist drop; Delayed walking; Not able running; Difficulty climbing stairs & rising from seated position; Early teething; Hyperlordosis; Ataxia; Weakness of upper limbs; Hypotrophy of upper and lower limbs; Hypopigmented skin patch	Yes	Solo	Exome	Abnormality of the musculature; HP:0003011	AR	COL6A2	Frameshift	N	chr21:47552447TCA>T	Homo	NM_001849.4	c.3042_3043del	p.Ile1015Profs*17	Not checked	Myosclerosis, congenital-255600-AR/Bethlem myopathy 1-158810-AD, AR/Ullrich congenital muscular dystrophy 1-254090-AD, AR	VUS	VUS	___
									AD	COL9A3	Missense	N	chr20:61461142C>T	Het	NM_001853.4	c.1132C>T	p.Arg378Cys	Not checked	Epiphyseal dysplasia, multiple, 3, with or without myopathy 600969-AD/{Intervertebral disc disease, susceptibility to}-603932	VUS		___
479	9517045	M	3 y	Developmental delay, motor & speech; Dystonia; Muscle weakness; Muscle dystrophy. In Brain MRI abnormalities have seen in the basal ganglia, internal capsule, corpus callosum or thalamus. Prominancy of sulci at physiological immaturity theritory has also seen	Yes	Solo	Exome	Abnormality of the nervous system; HP:0000707	Familial	___	___	___	___	___	___	___	___	___	___	___	Negative	___
480	9517134	M	32 y	Night blindness; Amblyopia	Yes	Solo	Exome	Abnormality of the eye; HP:0000478	AR	MERTK	Missense	N	chr2:112705085A>C	Homo	NM_006343.3	c.698A>C	p.Gln233Pro	Not checked	Retinitis pigmentosa 38-613862-AR	VUS	VUS	___
481	9600494	F	7 y	Sensorineural hearing loss, congenital, severe to profound, non-syndromic	Yes	Solo	Exome	Abnormality of the ear; HP:0000598	AR	LHFPL5	splicing	K	chr6:35782559GG>G	Homo	NM_182548.4	c.649+1del	___	Inherited	Deafness, autosomal recessive 67-610265-AR	Likely Pathogenic	Positive	___
482	9600773	M	4 y	Difficulty rising from seated position, climbing stairs & running; Prominent forehead; Muscle weakness, proximal, leg>arm; Lordosis, mild; Flat feet; Abnormal gait, mild; Prominent calves, mild. Elevated serum CK and EMG-NCV findings were compatible with irritable myopathic process at proximal and distal muscles	Yes	Solo	Targeted	Abnormality of the musculature; HP:0003011	AR	TK2	Missense	N	chr16:66565347C>T	Homo	NM_004614.5	c.311G>A	p.Arg104His	Not checked	?Progressive external ophthalmoplegia with mitochondrial DNA deletions, autosomal recessive 3 617069 AR 3Mitochondrial DNA depletion syndrome 2 (myopathic type) 609560 AR 3	Likely Pathogenic	Positive	___
483	9408982	F	4 y	Scaly plaques, erythematous extended to all over the body and face; Redness under the scaly lesion; Hyperkeratosis of palms and soles. Skin biopsy findings were more suggestive of lamellar ichthyosis	Yes	Solo	Targeted	Abnormality of the skin; HP:0000951	AR	CYP4F22	Frameshift	N	chr19:15662125T>TT	Homo	NM_173483.4	c.1439dup	p.Ala481Argfs*99	Not checked	Ichthyosis, congenital, autosomal recessive 5-604777-AR	VUS	VUS	___
484	9517852	M	5 y	Poor sucking; Frequent falling; Difficulty climbing stairs and rising from seated position; Difficulty fine motor skills in hands; Scoliosis & Lordosis, mild; Scapular winging, mild; Flat feet; Calf hypertrophy; Waddling gait and elevated level of serum CK	No	Solo	Exome	Abnormality of the musculature; HP:0003011	XLR	DMD	splicing	N	chrX:32490426AC>A	Hemi	NM_004006.3	c.2804-1del	___	Not checked	Becker muscular dystrophy 300376 XLR 3 Duchenne muscular dystrophy 310200 XLR 3	Pathogenic	Positive	___
485	9600923	M	35 y	Recurrent fractures	No	Solo	Targeted	Abnormality of the skeletal system; HP:0000924	AD	COL1A2	Missense	K	chr7:94037160G>A	Het	NM_000089.4	c.596G>A	p.Gly199Asp	Not checked	Ehlers-Danlos syndrome, cardiac valvular form-225320-AR/Ehlers-Danlos syndrome, type VIIB-130060-AD/Osteogenesis imperfecta, type II-166210-AD/Osteogenesis imperfecta, type III-259420-AD/Osteogenesis imperfecta, type IV-166220-AD/{Osteoporosis, postmenopausal}-166710-AD/	Likely Pathogenic	Positive	___
									AR	LRP5	Missense	K	chr11:68181231T>C	Potential compound Het	NM_002335.4	c.2578T>C	p.Trp860Arg	Not checked	Exudative vitreoretinopathy 4 601813 AR, AD 3Hyperostosis, endosteal 144750 AD 3Osteopetrosis, autosomal dominant 1 607634 AD 3Osteoporosis-pseudoglioma syndrome 259770 AR 3Osteosclerosis 144750 AD 3Polycystic liver disease 4 with or without kidney cysts 617875 AD 3van Buchem disease, type 2 607636 AD 3[Bone mineral density variability 1] 601884 AD 3{Osteoporosis} 166710 AD 3	VUS		___
											Missense	N	chr11:68174205C>T	Potential compound Het	NM_002335.4	c.2015C>T	p.Thr672Met	Not checked	Exudative vitreoretinopathy 4 601813 AR, AD 3Hyperostosis, endosteal 144750 AD 3Osteopetrosis, autosomal dominant 1 607634 AD 3Osteoporosis-pseudoglioma syndrome 259770 AR 3Osteosclerosis 144750 AD 3Polycystic liver disease 4 with or without kidney cysts 617875 AD 3van Buchem disease, type 2 607636 AD 3[Bone mineral density variability 1] 601884 AD 3{Osteoporosis} 166710 AD 3	VUS		___
486	9009568	F	4 y	Difficulty walking, rising from seated position, running and climbing stairs; Frequent falling while walking; Generalized muscle weakness, leg>arm; Lordosis; Flat feet. Elevated serum CK and myopathic process in EMG-NCV	Yes	Solo	Exome	Abnormality of the musculature; HP:0003011	Familial	___	___	___	___	___	___	___	___	___	___	___	Negative	___
487	9600648	M	15 y	Difficulty walking, running, rising from seated position, and climbing stairs; Muscle weakness, proximal, leg>arm; Prominent calves; Abnormal gait, mild. Muscle biopsy findings were compatible with early stage of muscular dystrophy and EMG-NCV findings were suggestive of myopathic process. EKG revealed Wolff-Parkinson-White (WPW) phenomene and mild TR were shown in heart echo	Yes	Solo	Exome	Abnormality of the musculature; HP:0003011	AR	CAPN3	Frameshift	K	chr15:42691788T>TT	Homo	NM_000070.3	c.1292dup	p.Ser432Valfs*39	Not checked	Muscular dystrophy, limb-girdle, autosomal recessive 1 253600 AR	Pathogenic	Positive	___
488	9516795	F	12 y	Situs inversus-Dextrocardia; VSD; PS	Yes	Solo	Exome	Abnormality of the cardiovascular system; HP:0001626	Sporadic	___	___	___	___	___	___	___	___	___	___	___	Negative	___
489	9405444	M	10 y	Non-syndromic hearing loss	Yes	Solo	Exome	Abnormality of the ear; HP:0000598	Sporadic	___	___	___	___	___	___	___	___	___	___	___	Negative	___
490	8709507	F	5 m	History of an affected child with Hypotonia; Poor feeding; Weak cry; Respiratory difficulty	No	Parents (Both)	Exome	Abnormality of the musculature; HP:0003011	AR	RYR1	Stop gain	K	chr19:39008164G>A	Het	NM_000540.3	c.9851G>A	p.Trp3284*	Detected in parent(s)	Congenital myopathy 1B, autosomal recessive 255320 AR	Pathogenic	Positive	___
									AR	RYR1	Missense	K	chr19:39008124G>A	Het	NM_000540.3	c.9811G>A	p.Glu3271Lys	Detected in parent(s)	Congenital myopathy 1B, autosomal recessive 255320 AR	VUS		___
491	9602771	M	40 y	Pectus excavatum; Lens dislocation, bi-ocular; thoracic aorta diameter estimated around 4.2	No	Solo	Targeted	Abnormality of connective tissue; HP:0003549	AD	FBN1	Missense	N	chr15:48764841A>G	Het	NM_000138.5	c.4243T>C	p.Cys1415Arg	Not checked	Acromicric dysplasia- 102370- AD/Ectopia lentis, familial- 129600- AD/Geleophysic dysplasia 2- 614185- AD/Marfan lipodystrophy syndrome- 616914- AD/Marfan syndrome- 154700- AD/MASS syndrome- 604308/Stiff skin syndrome- 184900- AD/Weill-Marchesani syndrome 2, dominant- 608328- AD	Likely Pathogenic	Positive	___
492	9601468	F	3 d	History of deceased newborns with shiny, taut, cellophane-like membrane-eclabium, general body; Collodion membrane; Deep fissures in skin; Poor feeding; Finger stiffness, hands and feet	Yes	Parents (Single)	Targeted	Abnormality of the skin; HP:0000951	Familial	___	___	___	___	___	___	___	___	___	___	___	Negative	___
493	9518572	F	18 y	Retinitis pigmentosa	Yes	Solo	Exome	Abnormality of the eye; HP:0000478	AR	AIPL1	splicing	N	chr17:6329151C>G	Homo	NM_014336.5	c.785-1G>C	___	Not checked	Cone-rod dystrophy-604393-AR/Leber congenital amaurosis 4-604393 -AR/Retinitis pigmentosa, juvenile-604393-AR	Likely Pathogenic	Positive	___
494	9516591	M	2 y	Reduced fetal movement; Weak cry at birth; Developmental delay; Hydrocele; Seizures; Strabismus; Synophyrs; Long and curly eyelashes; Spasticity , knees, wrists & elbows; Hand fisting; Gastroesophageal reflux; Excessive sweating; Poor chewing; Hospitalization due to respiratory infections and gastroenteritis	Yes	Solo	Exome	Abnormality of the nervous system; HP:0000707	AR	AHI1	Missense	N	chr6:135784287T>G	Homo	NM_017651.5	c.907A>C	p.Lys303Gln	Inherited	Joubert syndrome 3-608629-AR	VUS	VUS	___
495	9602315	F	2 y	Mucocutaneous bleeding	Yes	Solo	Exome	Abnormality of blood and blood-forming tissues; HP:0001871	AR	VWF	Stop gain	K	chr12:6122710G>A	Homo	NM_000552.5	c.5557C>T	p.Arg1853*	Inherited	von Willebrand disease, type 1-193400-AD/von Willebrand disease, types 2A, 2B, 2M, and 2N-613554-AD, AR/von Willibrand disease, type 3-277480-AR	Pathogenic	Positive	___
496	9516104	M	14 y	Gait abnormality; No speech; Spastic limbs; Loss of skills; FFT; Feeding problems; Muscle atrophy; Scapular winging; Seizures. Brain MRI revealed the possibility for some forms of dysmyelinating process	Yes	Solo	Exome	Abnormality of the nervous system; HP:0000707	AR	CLN6	splicing	N	chr15:68521839C>G	Compound Het	NM_017882.3	c.83+1G>C	___	Inherited	Ceroid lipofuscinosis, neuronal, 6-601780-AR/Ceroid lipofuscinosis, neuronal, Kufs type, adult onset-204300-AR	Likely Pathogenic	Positive	___
											Frameshift	K	chr15:68504102C>CA	Compound Het	NM_017882.3	c.396dup	p.Val133Cysfs*18	Inherited	Ceroid lipofuscinosis, neuronal, 6-601780-AR/Ceroid lipofuscinosis, neuronal, Kufs type, adult onset-204300-AR	Pathogenic		___
497	9518083	F	3 y	Developmental delay; Seizures; Paraplegia	Yes	Solo	Exome	Abnormality of the nervous system; HP:0000707	AR	WWOX	Stop gain	N	chr16:78148963C>A	Homo	NM_016373.4	c.321C>A	p.Tyr107*	Inherited	Epileptic encephalopathy, early infantile, 28-616211-AR/Esophageal squamous cell carcinoma, somatic-133239/Spinocerebellar ataxia, autosomal recessive 12-614322-AR	Likely Pathogenic	Positive	___
498	9517847	F	31 y	Difficulty walking, climbing stairs & rising from seated position; Exercise-induced muscular weakness; Weakness and spasticity, legs>arms; Tremor, feet & hands; Lordosis; Hyperextension of knees; Claw toes; Abnormal gait. EMG-NCV findings are compatible with motor sensory uniform demyelinating polyneuropathy	Yes	Solo	Exome	Peripheral neuropathy; HP:0009830	Sporadic	___	___	___	___	___	___	___	___	___	___	___	Negative	___
499	9517503	M	16 y	Onset at the age of 15y/o with Muscle weakness, proximal upper and lower limbs, progressive; Not able to climb stairs and run; Difficulty rising from seated position; Shoulder girdle muscle atrophy, mild; Kyphosis, mild; Scapular winging; Pes cavus	No	Solo	Exome	Abnormality of the musculature; HP:0003011	Sporadic	___	___	___	___	___	___	___	___	___	___	___	Negative	___
500	9518048	M	53 y	Muscle weakness, progressive, proximal>distal, lower & upper limbs; Difficulty climbing stairs & rising from seated position; Scoliosis, thoracic, mild; Waddling gait and elevated serum CK	No	Solo	Exome	Abnormality of the musculature; HP:0003011	AD	MYH14	splicing	N	chr19:50766568G>A	Het	NM_001145809.2	c.2586-1G>A	___	Not checked	?Peripheral neuropathy, myopathy, hoarseness, and hearing loss 614369 AD Deafness, autosomal dominant 4A 600652 AD	VUS	VUS	___
									AD	CASQ1	Missense	N	chr1:160171071G>A	Het	NM_001231.5	c.1096G>A	p.Asp366Asn	Not checked	Myopathy, vacuolar, with CASQ1 aggregates 616231 AD	VUS		___
501	9517580	F	2 y	Developmental delay, mild; Seizures; Congenital cataract, bilateral; Strabismus. Brain MRI findings could be favoring PVL. Audiogram revealed mild hearing loss however ASSR showed normal hearing at 500-1000-2000-4000hz in Rt. Ear	Yes	Solo	Exome	Abnormality of the nervous system; HP:0000707	Familial	___	___	___	___	___	___	___	___	___	___	___	Negative	___
502	9603527	F	19 y	Developmental delay; Obesity; Menstrual problems; Hirsutism; RP; Polydactyly; Dysmorphic features; ADHD	Yes	Solo	Targeted	Abnormality of the nervous system; HP:0000707	AR	BBS12	Frameshift	K	chr4:123663311TTT>T	Homo	NM_152618.3	c.265_266del	p.Leu89Valfs*11	Not checked	Bardet-Biedl syndrome 12-615989-AR	Likely Pathogenic	Positive	___
503	9517200	F	49 y	Muscle weakness, proximal. Rt.>Lt.; Muscle wasting; Lordosis; Frequent falling; and Abnormal gait. EMG-NCV findings were compatible with myopathic process, also with evidence of sensory polyneuropathy in lower exterimities. Muscle biopsy showed prominent myopathic atrophy of type 1 fibers with some degenerative basophilic fibers and many lobulated fibers	No	Solo	Exome	Abnormality of the musculature; HP:0003011	AD	MYH14	Missense	N	chr19:50784870G>A	Het	NM_001145809.2	c.4310G>A	p.Arg1437His	Not checked	Peripheral neuropathy, myopathy, hoarseness, and hearing loss-614369-AD/Deafness, autosomal dominant 4A-600652-AD	VUS	VUS	___
504	9504012	F	28 y	Onset at the age of 7-8y/o; Slowed height growth; Knee deformity, Lt.; Pain in Rt, hip; Positive history for hip joint replacement	Yes	Solo	Exome	Abnormality of the skeletal system; HP:0000924	AR	RAB33B	Missense	N	chr4:140394092G>A	Homo	NM_031296.3	c.502G>A	p.Asp168Asn	Not checked	Smith-McCort dysplasia 2-615222-AR	VUS	VUS	___
505	9609217	F	58 y	Difficulty walking, running and climbing stairs; Feet pain; Muscle weakness, Distal & Proximal, leg>arm; Paresthesia, distal, lower & upper limbs; Imbalance and frequent falling; Mild lordosis; Ataxia; Tremor, mild.Muscle biopsy findings were compatible with glycogen storage myopathy with secondary neurogenic change and EMG-NCV findings were suggestive of myopathic process with superimposed neuro…	Yes	Solo	Targeted	Abnormality of the musculature; HP:0003011	Sporadic	___	___	___	___	___	___	___	___	___	___	___	Negative	___
506	9518030	M	2 m	Neurodevelopmental delay; Refractory seizures; Hypotonia, generalized, severe; Dolichocephaly; Low set & large ears; High-arched palate; Hydrocele, bilateral; Pretibial edema, bilateral; Weak swallowing and chewing; and Failure to thrive	Yes	Solo	Exome	Abnormality of the nervous system; HP:0000707	Sporadic	___	___	___	___	___	___	___	___	___	___	___	Negative	___
507	9503037	M	1 y	Seizures; Microcephaly; Motor delay; Hypotonia; Syndactyly, 2nd & 3rd toes, right; and Low set ears. Brain MRI findings showed microcephaly and atrophy of both cerebral hemispheres	Yes	Solo	Targeted	Abnormality of the nervous system; HP:0000707	Familial	___	___	___	___	___	___	___	___	___	___	___	Negative	___
508	9508732	F	12 y	Reduced fetal movement; Developmental & growth delay; Respiratory infections, recurrent; Seizures; Nystagmus; Retrognathia; Flexed posture, upper & lower limbs.The test of organic acids in urine showed an elevated N-acetylaspartic acid indicates Canavan. Brain MRI revealed diffuse cerebral atrophy, four ventricle hydrocephaly, atrophy of midbrain and complete agenesia of corpus callosum	Yes	Solo	Exome	Abnormality of metabolism/homeostasis; HP:0001939	AR	ASPA	Frameshift	N	chr17:3386796TCTCTGGCTCCACT>T	Homo	NM_000049.4	c.437_449del	p.Ser146Tyrfs*7	Not checked	Canavan disease-271900-AR	Likely Pathogenic	Positive	___
509	9602456	F	31 y	Hearing loss, congenital, non progressive, severe. Audiogram revealed sensorineural hearing loss, profound, bilateral	No	Solo	Exome	Abnormality of the ear; HP:0000598	Familial	___	___	___	___	___	___	___	___	___	___	___	Negative	___
510	9518237	M	1 y	Seizures, neonatal, refractory; Poor feeding; Vomiting, repeatedly; Muscle atrophy. Urine organic acids analysis elevated 3-hydroxybutyric acid, elevated acetoacetic acid and elevated ethymalonic acid, which the elevated ethylmalonic acid suggests that this patient may have an ethylmalonic acid encephalopathy	No	Solo	Exome	Abnormality of metabolism/homeostasis; HP:0001939	Familial	___	___	___	___	___	___	___	___	___	___	___	Negative	___
511	9516544	M	2 m	History of repeated abortions and deceased children probably with metabolic disorders presented with fever, vomiting, diarrhea and abdominal distension	Yes	Parents (Single)	Exome	Abnormality of metabolism/homeostasis; HP:0001939	AR	MGAT2	initiation	N	chr14:50087988T>A	Het	NM_002408.4	c.2T>A	p.?	Detected in parent(s)	Congenital disorder of glycosylation, type Iia-212066-AR	VUS	VUS	___
512	9517218	M	15 y	Developmental regression; Mental retardation, moderate to severe; Nystagmus; Prominent ears; Drooling; Large tongue; spasticity	Yes	Solo	Exome	Abnormality of the nervous system; HP:0000707	AR	GJC2	Missense	N	chr1:228346219G>A	Homo	NM_020435.4	c.760G>A	p.Val254Met	Inherited	Leukodystrophy, hypomyelinating, 2-608804-AR/Lymphedema, hereditary, IC-613480-AD/Spastic paraplegia 44, autosomal recessive-613206-AR	Likely Pathogenic	Positive	___
513	9601763	F	36 y	Mental retardation, mild to moderate; Speech difficulties; Tremor; Coarse face, mild; Flexion deformity of knee & neck; Kyphosis; Lordosis; Flat feet; Abnormal gait. Brain MRI showed cerebellar atrophy	Yes	Solo	Exome	Abnormality of the nervous system; HP:0000707	Familial	___	___	___	___	___	___	___	___	___	___	___	Negative	___
514	9518288	F	13 y	Previous History: Tremor, hand & truncal; Dysarthria; Short stature; Nystagmus, very mild; Myopia; Scoliosis; Ataxia; Vesicoureteral reflux; Delayed puberty. Brain MRI showed the possibility of metabolic disorders, silent stroke and periventricular leukomalacia	Yes	Solo	Exome	Abnormal central motor function; HP:0011442	AR	KIF1C	Stop gain	N	chr17:4924159G>T	Homo	NM_006612.6	c.1996G>T	p.Glu666*	Inherited	Spastic ataxia 2, autosomal recessive-611302-AR	Pathogenic	Positive	___
515	9518122	M	2 y	Developmental delay, motor & speech; Learning difficulty, severe; Hypotonia; Swallowing difficultly; Constipation. Brain MRI showed corpus callosal agenesis with associated dilatation of temporal & occipital horns and also hypoplasia of falx	Yes	Solo	Exome	Abnormality of the nervous system; HP:0000707	AD	FOXG1	Frameshift	K	chr14:29236734G>GC	Het	NM_005249.5	c.256dup	p.Gln86Profs*35	De novo	Rett syndrome, congenital variant-613454-AD	Pathogenic	Positive	___
516	9601115	M	15 y	Poor sucking at birth; Developmental delay, motor & speech; Seizures; Square face; Visual impairment; Nystagmus; Scoliosis & kyphosis, mild; Hand Fisting	Yes	Solo	Exome	Abnormality of the nervous system; HP:0000707	Sporadic	___	___	___	___	___	___	___	___	___	___	___	Negative	___
517	9602740	M	8 y	Multiple fractures; Blue sclera; Muscle atrophy; Narrow thorax; Pectus excavatum; Laxity in elbows and wrists; Elbow deformity due to fractures; Flat feet; Short stature; Thin bone; Positive history of joints dislocation	No	Solo	Targeted	Abnormality of the skeletal system; HP:0000924	AD	COL1A1	Stop gain	K	chr17:48266126G>A	Het	NM_000088.4	c.3076C>T	p.Arg1026*	Inherited	Caffey disease-114000-AD/Ehlers-Danlos syndrome, classic-130000-AD/Ehlers-Danlos syndrome, type VIIA-130060-AD/Osteogenesis imperfecta, type I-166200-AD/Osteogenesis imperfecta, type II-166210-AD/Osteogenesis imperfecta, type III-259420-AD/Osteogenesis imperfecta, type IV-166220-AD/{Bone mineral density variation QTL, osteoporosis}-166710- AD/	Pathogenic	Positive	___
518	9306894	M	31 y	Multiple fractures; Hearing impairment, bilateral; Blue sclera; Teeth fracture	No	Solo	Targeted	Abnormality of the skeletal system; HP:0000924	AD	COL1A1	Missense	K	chr17:48264402C>T	Het	NM_000088.4	c.3505G>A	p.Gly1169Ser	Not checked	Caffey disease-114000-AD/Ehlers-Danlos syndrome, classic-130000-AD/Ehlers-Danlos syndrome, type VIIA-130060-AD/Osteogenesis imperfecta, type I-166200-AD/Osteogenesis imperfecta, type II-166210-AD/Osteogenesis imperfecta, type III-259420-AD/Osteogenesis imperfecta, type IV-166220-AD/{Bone mineral density variation QTL, osteoporosis}-166710- AD/	Likely Pathogenic	Positive	___
519	9518080	M	4 y	Onset at the age 2mo with Developmental delay, motor & speech; Difficulty chewing & swallowing; Light brown hair; Astigmatism; Long & curly eyelashes; Small mouth; Uncontrolled movements, lower & upper limbs	Yes	Solo	Exome	Abnormality of the nervous system; HP:0000707	AD	GNAO1	Missense	K	chr16:56385308G>A	Het	NM_020988.3	c.736G>A	p.Glu246Lys	De novo	Epileptic encephalopathy, early infantile, 17-615473-AD/Neurodevelopmental disorder with involuntary movements-617493-AD	Pathogenic	Positive	___
520	9518433	F	16 y	Muscle weakness from the birth; Atonic seizures, between ages 5 to 12 years. Elevated level of CPK; MuSK<0.01; and Acetylcholin receptor: 0.3. Muscle biopsy findings showed myopathic atrophy with some degenerative/regenerative fibers as well as focal endomysial fibrosis with no prominent lipid or glycogen excess and EMG-NCV findings were compatible with myopathic process at proximal and distal mu…	No	Solo	Exome	Abnormality of the musculature; HP:0003011	AR	GMPPB	Missense	K	chr3:49759489C>T	Potential compound het	NM_013334.4	c.860G>A	p.Arg287Gln	Not checked	Muscular dystrophy-dystroglycanopathy (congenital with brain and eye anomalies), type A 14- 615350- AR/Muscular dystrophy-dystroglycanopathy (congenital with mental retardation), type B 14- 615351- AR/Muscular dystrophy-dystroglycanopathy (limb-girdle), type C, 14- 615352- AR	Pathogenic	Positive	___
											Missense	K	chr3:49759776A>G	Potential compound het	NM_013334.4	c.656T>C	p.Ile219Thr	Not checked	Muscular dystrophy-dystroglycanopathy (congenital with brain and eye anomalies), type A 14- 615350- AR/Muscular dystrophy-dystroglycanopathy (congenital with mental retardation), type B 14- 615351- AR/Muscular dystrophy-dystroglycanopathy (limb-girdle), type C, 14- 615352- AR	Likely Pathogenic		___
521	9211837	F	10.5 y	Start losing weight and Low-grade and persistent fever since 6mo; Unsteady gait; Speech articulation difficulties; Conjunctival telangiectasia; Ataxia; Patchy depigmentation of skin, neck and Lt.hand	Yes	Solo	Exome	Abnormal central motor function; HP:0011442	AR	ATM	Frameshift	K	chr11:108196092CA>C	Homo	NM_000051.4	c.6629del	p.Gln2210Argfs*25	Not checked	Ataxia-telangiectasia 208900 AR 3	Pathogenic	Positive	___
522	9603551	M	7 y	Downward slanting palpebral fissures; High-arched palate; Pectus excavatum; Aortic root dilatation; Scoliosis, mild; Pes planus	No	Solo	Targeted	Abnormality of connective tissue; HP:0003549	AD	TGFBR2	Missense	N	chr3:30732961C>T	Het	NM_003242.6	c.1574C>T	p.Pro525Leu	Not checked	Colorectal Cancer, hereditary nonpolyposis, type 6-614331/Esophageal Cancer, somatic-133239/Loeys-Dietz syndrome 2-610168/AD	VUS	VUS	___
523	9602455	M	33 y	Hearing loss, congenital, severe, non progressive	No	Solo	Exome	Abnormality of the ear; HP:0000598	AD	MYH9	Missense	N	chr22:36685198C>T	Het	NM_002473.6	c.4490G>A	p.Arg1497Gln	Not checked	Deafness, autosomal dominant 17 603622-AD/Macrothrombocytopenia and granulocyte inclusions with or without nephritis or sensorineural hearing loss-155100-AD	VUS	VUS	___
524	9603715	F	30 y	Joint problem and deformity; pelvic, Knee, finger	No(same rural area)	Solo	Exome	Abnormality of the skeletal system; HP:0000924	AR	PRG4	Frameshift	N	chr1:186277610CAGAA>C	Homo	NM_005807.6	c.2763_2766del	p.Arg922Thrfs*15	Inherited	Camptodactyly-arthropathy-coxa vara-pericarditis syndrome-208250-AR	Likely Pathogenic	Positive	___
525	9604150	M	13 y	Poor feeding from the birth; Ptosis, bilateral; Amblyopia, more severe in left side; Low weight; Long face; Muscle weakness; Mouth breathing; Easy fatigability	Yes	Solo	Targeted	Abnormality of the musculature; HP:0003011	AR	COLQ	Stop gain	N	chr3:15531040G>A	Homo	NM_005677.4	c.211C>T	p.Arg71*	Not checked	Myasthenic syndrome, congenital, 5-603034-AR	Likely Pathogenic	Positive	___
526	9603256	F	8 y	Neurofibromatosis type 1	No	Solo	Targeted	Abnormality of the skin; HP:0000951	AD	NF1	Missense	K	chr17:29508500T>C	Het	NM_001042492.3	c.647T>C	p.Leu216Pro	Not checked	Neurofibromatosis, familial spinal 162210 AD 3Neurofibromatosis, type 1 162200 AD 3Neurofibromatosis-Noonan syndrome 601321 AD 3Watson syndrome 193520 AD 3	Likely Pathogenic	Positive	___
527	8708776	M	15 y	Muscular dystrophy	No	Solo	Targeted	Abnormality of the musculature; HP:0003011	XLR	DMD	Frameshift	N	chrX:32662389AC>A	Hemi	NM_004006.3	c.1190del	p.Gly397Valfs*10	Inherited	Becker muscular dystrophy 300376 XLR 3 Duchenne muscular dystrophy 310200 XLR 3	Likely Pathogenic	Positive	___
528	9604040	M	16 y	Visual impairment since 10y/o; Inguinal hernia; Cardiac abnormality; Lens dislocation; Myopia; High arched palate; Pectus excavatum, mild; Aortic root dilatation, borderline; Long fingers; Long toes	Yes	Solo	Targeted	Abnormality of connective tissue; HP:0003549	Familial	___	___	___	___	___	___	___	___	___	___	___	Negative	___
529	9601198	M	7 y	Developmental delay, motor and speech; Hypotonia; Seizures; Hydrocele, bilateral; Ataxia; Flat feet	Yes	Solo	Exome	Abnormality of the nervous system; HP:0000707	AR	PLAA	Missense	N	chr9:26907857C>A	Homo	NM_001031689.3	c.1797G>T	p.Leu599Phe	Inherited	Neurodevelopmental disorder with progressive microcephaly, spasticity, and brain anomalies-617527-AR	VUS	VUS	___
530	9514357	F	9 y	Delayed neck holding; Not able to walk; No speech; Seizures; Strabismus; Spastic paraplegia; Loss of deep sensation; Nail biting; Self-mutilation; Inconsistencies of urination and defecation; Wheelchair-bound. EMG-NCV findings are compatible with motor neuropathy	Yes	Solo	Exome	Abnormality of the nervous system; HP:0000707	Sporadic	___	___	___	___	___	___	___	___	___	___	___	Negative	___
531	9501119	F	2 m	Blonde hair; Photophobia; Depigmentation of skin, diffuse	Yes	Solo	Targeted	Abnormality of the skin; HP:0000951	AR	TYR	Missense	K	chr11:88960991G>A	Het	NM_000372.5	c.1037G>A	p.Gly346Glu	Not checked	Albinism, oculocutaneous, type IA-203100-AR/Albinism, oculocutaneous, type IB-606952/Waardenburg syndrome/albinism, digenic-103470-AD/[Skin/hair/eye pigmentation 3, blue/green eyes]-601800/[Skin/hair/eye pigmentation 3, light/dark/freckling skin]-601800/ {Melanoma, cutaneous malignant, susceptibility to, 8}-601800	Likely Pathogenic	Unclear	___
532	9601342	F	32 y	Retinitis pigmentosa	Yes	Solo	Exome	Abnormality of the eye; HP:0000478	AR	SLC24A1	splicing	N	chr15:65930463C>T	Homo	NM_004727.2	c.1891-3C>T	___	Not checked	Night blindness, congenital stationary (complete), 1D, autosomal recessive 613830 AR	VUS	VUS	___
533	9604530	M	1 m	History of a deceased child with diagnosis of Epidermolysis Bullosa	Yes	Parents (Single)	Targeted	Abnormality of the skin; HP:0000951	AR	LAMC2	Stop gain	K	chr1:183212318T>G	Het	NM_005562.3	c.3365T>G	p.Leu1122*	Detected in parent(s)	Epidermolysis bullosa, junctional, Herlitz type 226700 AR/Epidermolysis bullosa, junctional, non-Herlitz type 226650 AR	Likely Pathogenic	Positive	___
534	9517367	M	29 y	Difficulty walking and climbing stairs; Not able to walk after trauma since 10 years ago; Muscle weakness, proximal, progressive, leg>arm; Prominent calves. Muscle biopsy findings are compatible with muscular dystrophy with excess lobulated fibers and secondary neurogenic change and EMG-NCV are in favor of myopathic process	Yes	Solo	Targeted	Abnormality of the musculature; HP:0003011	AR	CAPN3	Stop gain	K	chr15:42695066C>A	Homo	NM_000070.3	c.1611C>A	p.Tyr537*	Not checked	Muscular dystrophy, limb-girdle, autosomal recessive 1 253600 AR	Pathogenic	Positive	___
535	9602454	F	7 y	Difficulty walking, climbing stairs and rising from seated position; Muscle weakness; Muscle pain without cramps and elevated serum CK	Yes	Solo	Exome	Abnormality of the musculature; HP:0003011	Familial	___	___	___	___	___	___	___	___	___	___	___	Negative	___
536	9602512	M	17 y	Difficulty running since school age; Muscle weakness, progressive, lower & upper limbs; Hematuria since last year; Myopia; Difficulty swallowing	No(same rural area)	Solo	Exome	Abnormality of metabolism/homeostasis; HP:0001939	AR	PYGM	Stop gain	N	chr11:64526089C>A	Homo	NM_005609.4	c.331G>T	p.Glu111*	Not checked	McArdle disease-232600-AR	Likely Pathogenic	Positive	___
									AD	CPT2	Missense	N	chr1:53676776G>T	Het	NM_000098.3	c.1430G>T	p.Arg477Leu	Not checked	CPT II deficiency, infantile-600649-AR/CPT II deficiency, lethal neonatal-608836-AR/CPT II deficiency, myopathic, stress-induced-255110-AD, AR/{Encephalopathy, acute, infection-induced, 4, susceptibility to} 614212-AD, AR	VUS		___
537	9607891	M	19 y	Difficulty sitting since 3 y/o; Pes planus; Finger contractures, hand, 4th & 5th; Prominent styloid, both hands; Hyperopia; Micrognathia. EMG-NCV findings are in favor of chronic myopathic pattern	No	Solo	Targeted	Abnormality of the musculature; HP:0003011	Sporadic	___	___	___	___	___	___	___	___	___	___	___	Negative	___
538	9602640	M	34 y	Difficulty running and climbing stairs since 5y/o; Muscle atrophy; Muscle weakness, progressive; Unable to walk since high school age; Wheelchair-bound. EMG-NCV findings are compatible with myopathic process	Yes	Solo	Targeted	Abnormality of the musculature; HP:0003011	AR	SGCA	Missense	N	chr17:48245044G>T	Homo	NM_000023.4	c.259G>T	p.Gly87Cys	Not checked	Muscular dystrophy, limb-girdle, autosomal recessive 3 608099 AR 3	VUS	VUS	___
539	9608514	M	38 y	Ichthyosis	Yes	Solo	Targeted	Abnormality of the skin; HP:0000951	AR	TGM1	Missense	K	chr14:24730984C>T	Homo	NM_000359.3	c.425G>A	p.Arg142His	Inherited	Ichthyosis, congenital, autosomal recessive 1-242300-AR	Likely Pathogenic	Positive	___
540	9518054	M	37 y	Blindness; Polydactyly; Mental Retardation	Yes	Solo	Targeted	Abnormality of the nervous system; HP:0000707	AR	BBS1	Missense	N	chr11:66291285G>C	Homo	NM_024649.5	c.1042G>C	p.Ala348Pro	Inherited	Bardet-Biedl syndrome 1 209900-AR, DR	VUS	VUS	___
541	9603433	M	5 y	Hypotonia, severe, since 6 mo.; Developmental retardation; Suspected seizure; Nystagmus; Strabismus. Brain MRI findings show diffuse symmetric abnormal signal in white matter in both cerebral and cerebellar lobes and mild cerebellar atrophy, indicative of leukodystrophy. MR Spectroscopy finding is typical for Canavan disease	No	Trio	Exome	Abnormality of the nervous system; HP:0000707	Sporadic	___	___	___	___	___	___	___	___	___	___	___	Negative	___
542	9608899	F	6 y	Hypotonia; Developmental delay, motor and speech; Mental retardation, moderate to severe; Refractory seizures; Microcephaly; Srtrabismus; Stereotypic movement, head; Quadriplegia; Suspected to visual impairment. Brain MRI reveals cortical atrophy in bi-temporalis lobes and mild cerebellar atrophic changes in both hemisphere	Yes	Solo	Exome	Abnormality of the nervous system; HP:0000707	Sporadic	___	___	___	___	___	___	___	___	___	___	___	Negative	___
543	9607281	M	7 y	Delayed relaxation of muscle fibers after contraction in hands; EMG-NCV findings compatible with myotonic process	No	Solo	Targeted	Abnormality of the musculature; HP:0003011	AR	CLCN1	Stop gain	K	chr7:143048771C>T	Compound het	NM_000083.3	c.2680C>T	p.Arg894*	Inherited	Myotonia congenita, dominant-160800-AD/Myotonia congenita, recessive-255700-AR/Myotonia levior, recessive	Pathogenic	Positive	___
											splicing	K	chr7:143036719G>A	Compound het	NM_000083.3	c.1582+5G>A	___	Inherited	Myotonia congenita, dominant-160800-AD/Myotonia congenita, recessive-255700-AR/Myotonia levior, recessive	VUS		___
544	9608325	F	28 y	Proximal muscle weakness in lower limbs; Ptosis since 11-12y/o; Diplopia; Nasal speech; Neck muscle weakness; Shoulder blade pain; Syndactyly; 2nd&3rd toe; Become easily fatigued & positive hx. for pulmonary infection	Yes	Solo	Targeted	Abnormality of the musculature; HP:0003011	AR	RAPSN	Missense	K	chr11:47469404C>T	Homo	NM_005055.5	c.491G>A	p.Arg164His	Not checked	Fetal akinesia deformation sequence-208150-AR/Myasthenic syndrome, congenital, 11, associated with acetylcholine receptor deficiency-616326-AR	Likely Pathogenic	Positive	___
545	9413864	F	44 y	Muscle atrophy & weakness; Tremor, rest & action, upper & lower limbs; Spasticity, upper & lower limbs; Scoliosis, mild; Truncal ataxia; Loss of sensation, upper & lower limbs; Fractures, upper & lower limbs; Pes cavus; Myopia	Yes	Solo	Exome	Peripheral neuropathy; HP:0009830	AR	MME	Missense	K	chr3:154886361T>C	Homo	NM_007289.4	c.1861T>C	p.Cys621Arg	Not checked	___	Likely Pathogenic	Positive	PMID: 32657593
546	9504522	M	2 y	Delayed walking; Difficulty running and climbing stairs; Recurrent falling; Joint hypermobility in hands, mild; Flat feet and abnormal gait. EMG-NCV findings are compatible with demyelinating sensorimotor poly neuropathy	Yes	Solo	Exome	Peripheral neuropathy; HP:0009830	AR	FGD4	Inframe del	N	chr12:32777368CAAA>C	Homo	NM_139241.3	c.1525_1527del	p.Lys509del	Inherited	Charcot-Marie-Tooth disease, type 4H- 609311- AR	VUS	VUS	PMID: 32657593
547	9214668	F	7.5 y	Developmental regression; Mental retardation; Scoliosis; Muscle weakness and atrophy; Hypotonia; Distal laxity; Proximal contracture; Long philtrum	Yes	Solo	Exome	Abnormality of the nervous system; HP:0000707	AD	ATL1	Missense	N	chr14:51094854G>A	Het	NM_015915.5	c.1225G>A	p.Gly409Ser	Not checked	Neuropathy, hereditary sensory, type ID 613708 AD Spastic paraplegia 3A, autosomal dominant 182600 AD	Likely Pathogenic	Positive	___
548	9610807	F	3 y	Decreased muscle tone; Joint laxity; Lumbar lordosis; Generalized hypotonia; Not able to walk and Normal EMG-NCV findings	No	Solo	Targeted	Abnormality of the musculature; HP:0003011	Sporadic	___	___	___	___	___	___	___	___	___	___	___	Negative	___
549	9411517	F	35 y	Progressive limbs weakness, lower>upper; Paresthesia and numbness, lower>upper limbs; Foot drop, bilateral. EMG-NCV findings are compatible with chronic demyelinating sensorimotor polyneuropathy	No	Solo	Exome	Peripheral neuropathy; HP:0009830	Familial	___	___	___	___	___	___	___	___	___	___	___	Negative	___
550	9514303	F	9 y	Difficulty walking and climbing stairs; Recurrent falling; Wasting of the lower legs; Laxity in fingers and wrists; Claw hand; Postural deformities of feet; Abnormal gait	Yes	Solo	Exome	Peripheral neuropathy; HP:0009830	Familial	___	___	___	___	___	___	___	___	___	___	___	Negative	___
551	9603720	F	31 y	Difficulty running since 2-3 year-old; Difficulty rising from seated position since 8 year-old; Difficulty climbing stairs; Easily become fatigued while walking; Muscle weakness, proximal, leg>arm; Laxity in joints (fingers, wrists, elbows, knees); Hand tremor; Flat feet; Abnormal gait, mild; Chewing difficulty	Yes	Solo	Targeted	Abnormal central motor function; HP:0011442	Sporadic	___	___	___	___	___	___	___	___	___	___	___	Negative	___
552	9602232	M	20 y	Developmental delay, motor and speech; Learning disability; Cerebellar ataxia; Epilepsy; Hypotonia; Spasticity; Muscle weakness	Yes	Solo	Exome	Abnormality of the nervous system; HP:0000707	AR	VLDLR	Stop gain	N	chr9:2652829G>A	Homo	NM_003383.5	c.2466G>A	p.Trp822*	Inherited	Cerebellar hypoplasia and mental retardation with or without quadrupedal locomotion 1-224050-AR	Pathogenic	Positive	___
553	9602646	M	31 y	Difficulty walking; Muscle wasting, asymmetric, Rt.>Lt.; Muscle atrophy, neck and pectoral; Muscle cramp; Lumbar lordosis; Hypotonia, mild; Waddling gait. Muscle biopsy showed muscular dystrophy	Yes	Solo	Exome	Abnormality of the musculature; HP:0003011	AR	CAPN3	Splicing	N	chr15:42686538A>AG	Het	NM_000070.3	c.1115+1dup	p.?	Not checked	Muscular dystrophy, limb-girdle, autosomal recessive 1 253600 AR	Likely Pathogenic	Unclear	___
554	9603276	M	2 m	Fracture of femor, bilateral; Club foot (left?); Hypotonia at birth; Respiratory failure	No	Solo	Targeted	Abnormality of the nervous system; HP:0000707	XLR	UBA1	Missense	K	chrX:47065410A>G	Hemi	NM_003334.4	c.1639A>G	p.Ser547Gly	Not checked	Spinal muscular atrophy, X-linked 2, infantile-301830-XLR	VUS	VUS	___
555	9604601	M	29 y	Limbs atrophy; Weakness, proximal & distal; upper & lower limbs. Elevated level of serum CK and EMG-NCV findings are compatible with muscular dystrophy, LGMD or Becker’s type	Yes	Solo	Targeted	Abnormality of the musculature; HP:0003011	Familial	___	___	___	___	___	___	___	___	___	___	___	Negative	___
556	9604912	F	5 y	Epidermolysis bullosa	Yes	Solo	Targeted	Abnormality of the skin; HP:0000951	Familial	___	___	___	___	___	___	___	___	___	___	___	Negative	___
557	9609467	M	10 y	Early fatigued during walking; Muscle weakness, upper & lower limbs; Hyperlordosis. EMG-NCV findings are compatible with NMJ disorder. Absence of anti-acetylcholine receptor and anti-MuSK antibodies in the serum	Yes	Solo	Targeted	Abnormality of the musculature; HP:0003011	AR	COLQ	Frameshift	K	chr3:15495376AG>A	Homo	NM_005677.4	c.1257del	p.Ser420Leufs*6	Not checked	Myasthenic syndrome, congenital, 5- 603034- AR	Likely Pathogenic	Positive	___
558	9603167	M	12 y	Difficulty running since 4y/o; Difficulty rising from seated position and climbing stairs; Early fatigue during walking; Tip-toe walking; Hypermetropia; Suspicion of hearing impairment; Pigeon chest; Muscle weakness, hands; Pseudohypertrophy of calf muscles, mild; Wheelchair bound since last year	Yes	Solo	Exome	Abnormality of the musculature; HP:0003011	XLR	DMD	Frameshift	N	chrX:32519923GT>G	Hemi	NM_004006.3	c.2328del	p.Lys776Asnfs*17	Not checked	Becker muscular dystrophy 300376 XLR 3 Duchenne muscular dystrophy 310200 XLR 3	Likely Pathogenic	Positive	___
559	9604038	M	9 y	Non-syndromic Hearing Loss	Yes	Solo	Exome	Abnormality of the ear; HP:0000598	AR	MYO15A	Stop gain	N	chr17:18063300A>T	Potential compound Het	NM_016239.4	c.9355A>T	p.Lys3119*	Not checked	Deafness, autosomal recessive 3-600316-AR	Pathogenic	Positive	___
											Missense	K	chr17:18049348C>T	Potential compound Het	NM_016239.4	c.6436C>T	p.Arg2146Trp	Not checked	Deafness, autosomal recessive 3-600316-AR	Likely Pathogenic		___
560	9607426	F	8 y	Muscle weakness, mild, lower, Distal>Proximal, Positive Gowers sign	Yes	Solo	Targeted	Abnormality of the musculature; HP:0003011	Sporadic	___	___	___	___	___	___	___	___	___	___	___	Negative	___
561	9601856	M	1 y	Microcephaly; Craniosynostosis; Hypotonia. Brain CT revealed abnormal parenchymal density	No	Solo	Exome	Abnormality of the nervous system; HP:0000707	Familial	___	___	___	___	___	___	___	___	___	___	___	Negative	___
562	9603016	F	1 d	History of a deceased child with Poor feeding; Developmental Retardation; Microcephaly; and Hypotonia	Yes	Parents (Single)	Exome	Abnormality of the nervous system; HP:0000707	AR	MRPS22	Frameshift	N	chr3:139075798T>TT	Het	NM_020191.4	c.1025dup	p.Glu343Argfs*23	Detected in parent(s)	Combined oxidative phosphorylation deficiency 5-611719-AR	VUS	VUS	___
									AR	PMM2	Missense	K	chr16:8905010G>A	Het	NM_000303.3	c.422G>A	p.Arg141His	Detected in parent(s)	Congenital disorder of glycosylation, type Ia-212065-AR	VUS		___
563	9603073	F	4 y	History of a deceased child with elevated urine methylmalonic acid	No	Parents (Single)	Exome	Abnormality of metabolism/homeostasis; HP:0001939	AR	MMUT	Stop gain	K	chr6:49399515G>A	Het	NM_000255.4	c.2179C>T	p.Arg727*	Detected in parent(s)	Methylmalonic aciduria, mut(0) type-251000-AR	Pathogenic	Positive	___
									AR	CBS	Missense	N	chr21:44486409C>T	Het	NM_000071.3	c.395G>A	p.Arg132His	Detected in parent(s)	Homocystinuria, B6-responsive and nonresponsive types-236200-AR/Thrombosis, hyperhomocysteinemic-236200-AR	VUS		___
564	9604857	M	28 y	Muscle weakness, proximal, progressive, leg≥arm; Muscle wasting, mild; Difficulty walking, running, rising from seated position, and climbing stairs; Flexion contracture deformity, elbows; Lordosis; Abnormal gait; Prominent calves. Elevated level of serum CK, Muscle biopsy is compatible with muscular dystrophy associated with prominent denervation and reinnervation process and EMG-NCV is in favor…	No	Solo	Exome	Abnormality of the musculature; HP:0003011	AR	CAPN3	Inframe del	K	chr15:42681287CCATTGA>C	Homo	NM_000070.3	c.795_800del	p.Ile266_Asp267del	Not checked	Muscular dystrophy, limb-girdle, autosomal recessive 1 253600 AR	Likely Pathogenic	Positive	___
565	9603267	F	12 y	Hearing loss	No	Solo	Exome	Abnormality of the ear; HP:0000598	AD	MYO6	Missense	N	chr6:76617357G>C	Het	NM_004999.4	c.3212G>C	p.Gly1071Ala	Not checked	Deafness, autosomal dominant 22-606346-AD/Deafness, autosomal dominant 22, with hypertrophic cardiomyopathy-606346-AD/Deafness, autosomal recessive 37-607821-AR	VUS	VUS	___
566	9603609	M	33 y	Facial muscle weakness, unilateral ptosis; Muscle weakness, proximal, lower>upper limbs; Lordosis; Difficulty rising from seated position. EMG-NCV findings are suggestive of inflammatory myopathy or drug induced necrotizing myopathy and Muscle Biopsy showed prominent atrophy of type 2 fibers with some degenerative/regenerative fibers and slight increase in lipid content of some muscle fibers	Yes	Solo	Exome	Abnormality of the musculature; HP:0003011	AR	DOK7	Frameshift	K	chr4:3494836C>CTGCC	Homo	NM_173660.5	c.1124_1127dup	p.Ala378Serfs*30	Not checked	Fetal akinesia deformation sequence-208150-AR/Myasthenic syndrome, congenital, 10-254300-AR	Pathogenic	Positive	___
567	9514205	M	12 y	History of an affected child with Epidermolysis bullosa	Yes	Parents (Single)	Targeted	Abnormality of the skin; HP:0000951	AR	COL7A1	Frameshift	K	chr3:48612506AG>A	Het	NM_000094.4	c.6269del	p.Pro2090Leufs*116	Detected in parent(s)	EBD inversa- 226600- AR/EBD, Bart type- 132000- AD/EBD, localisata variant/Epidermolysis bullosa dystrophica, AD- 131750- AD/Epidermolysis bullosa dystrophica, AR- 226600- AR/Epidermolysis bullosa pruriginosa- 604129- AD, AR/Epidermolysis bullosa, pretibial- 131850- AD, AR/Toenail dystrophy, isolated- 607523- AD/Transient bullous of the newborn- 131705- AD, AR	Pathogenic	Positive	___
568	9601261	M	11 y	Developmental delay, motor and speech; Seizures, refractory; Mental retardation, severe; Ataxia; Muscle weakness	Yes	Solo	Exome	Abnormality of the nervous system; HP:0000707	AR	MYBBP1A	Missense	N	chr17:4448961C>T	Homo	NM_001105538.2	c.2017G>A	p.Val673Met	Not checked	No OMIM phenotype	VUS	VUS	___
									AR	MYBBP1A	Missense	N	chr17:4449156G>A	Homo	NM_001105538.2	c.1906C>T	p.Arg636Cys	Not checked	No OMIM phenotype	VUS		___
569	9602843	M	19 y	Difficulty running, jumping, climbing stairs and walking; Muscle weakness, progressive, proximal>distal, legs>arms; Muscle wasting, arms and thighs; Lordosis; Abnormal gait and elevated level of serum CK. EMG-NCV findings are suggestive of chronic myopathic process without spontaneous activityand Muscle biopsy shows muscular dystrophy	Yes	Solo	Exome	Abnormality of the musculature; HP:0003011	AR	CAPN3	Missense	K	chr15:42678365G>A	Homo	NM_000070.3	c.380G>A	p.Gly127Glu	Not checked	Muscular dystrophy, limb-girdle, autosomal recessive 1 253600 AR	VUS	VUS	___
570	9607334	F	9 y	Seizures; Developmental regression since 2y/o; Microcephaly, postnatal; Face edema; Dysmorphic features; Late teething; Edema, hands & feet; Flexion deformity, hands; Deviation of fingers, hand; Tapered fingers; Difficulty swallowing; Thin build body. Brain MRI showed global brain atrophy	No	Trio	Exome	Abnormality of the nervous system; HP:0000707	XLD	SMC1A	Frameshift	N	chrX:53432257TC>T	Het	NM_006306.4	c.1977del	p.Lys660Argfs*12	De novo	Cornelia de Lange syndrome 2-300590-XLD	Likely Pathogenic	Positive	___
571	9602475	F	3 m	Prolonged jaundice; Hepatosplenomegaly; Ascites	Yes	Solo	Exome	Abnormality of metabolism/homeostasis; HP:0001939	AR	NPC1	Missense	N	chr18:21134741G>A	Homo	NM_000271.5	c.1534C>T	p.His512Tyr	Inherited	Niemann-Pick disease, type C1-257220-AR/Niemann-Pick disease, type D-257220-AR	VUS	VUS	___
572	9603535	F	5 y	Development regression; Swallowing difficulty; Sialorrhea; Attention deficit; Low set ear; Large mouth; Joint laxity; Pes planus; and abnormal brain MRI	No	Trio	Exome	Abnormality of the nervous system; HP:0000707	AR	SEMA4D	Stop gain	N	chr9:91991796G>A	Compound het	NM_001142287.2	c.1834C>T	p.Gln612*	Inherited	No OMIM phenotype	VUS	VUS	___
											Missense	N	chr9:91978808A>T	Compound het	NM_001142287.2	c.1940T>A	p.Val647Asp	Inherited	No OMIM phenotype	VUS		___
573	9603673	M	42 y	Speech problem; Seizures since 2y/o; Long face; Hypotelorism; Long nose; Prominent ear; Umbilical hernia; Mental retardation; Incontinency	No	Solo	Exome	Abnormality of the nervous system; HP:0000707	XLR	ATRX	Missense	K	chrX:76829788G>A	Hemi	NM_000489.6	c.6253C>T	p.Arg2085Cys	Not checked	Alpha-thalassemia myelodysplasia syndrome, somatic-300448/Alpha-thalassemia/mental retardation syndrome-301040-XLD/Mental retardation-hypotonic facies syndrome, X-linked-309580-XLR	Likely Pathogenic	Positive	___
574	9602755	Fetus	15 w	Aplasia of the lower limbs, severe	Yes	Solo	Exome	Abnormality of prenatal development or birth; HP:0001197	AR	TBX4	Stop gain	K	chr17:59543237T>A	Homo	NM_001321120.2	c.339T>A	p.Tyr113*	Inherited	Ischiocoxopodopatellar syndrome-147891-AD	Pathogenic	Positive	PMID: 31761294
575	9508342	M	70 y	Photophobia; Color blindness; Myopia; Anosmia	Yes	Solo	Exome	Abnormality of the eye; HP:0000478	AR	PDE6C	Missense	N	chr10:95395279C>T	Homo	NM_006204.4	c.1295C>T	p.Ser432Phe	Not checked	Cone dystrophy 4-613093-AR	VUS	VUS	___
576	9603738	M	18 y	Lower limbs muscle weakness, stiffness and cramp; Spastic paraparesis, lower limbs. Brain MRI showed thinning of the corpus callosum	Yes	Solo	Exome	Abnormal central motor function; HP:0011442	AR	SPG11	Frameshift	K	chr15:44905697C>CT	Homo	NM_025137.4	c.3075dup	p.Glu1026Argfs*4	Not checked	Amyotrophic lateral sclerosis 5, juvenile-602099-AR/Charcot-Marie-Tooth disease, axonal, type 2X-616668-AR/Spastic paraplegia 11, autosomal recessive-604360-AR	Pathogenic	Positive	___
577	9512601	M	9 y	Recurrent fallings; Recurrent GI infections; Ataxia; Tremor, general; Horizental nystagmus; Telangiectasia, conjunctiva and cheeks. Brain MRI revealed isolated severe atrophy in the cerebellar hemisphere	No	Solo	Exome	Abnormal central motor function; HP:0011442	AR	ATM	Stop gain	K	chr11:108165729C>T	Het	NM_000051.4	c.4852C>T	p.Arg1618*	Not checked	Ataxia-telangiectasia 208900 AR 3	Pathogenic	Unclear	___
578	9608559	M	8 m	Delayed Neck holding; Long and thick lower lip; Muscle weakness, mild; Weak cry and Elevated level of serum CK. EMG-NCV findings are in favor of myopathic process	Yes	Solo	Exome	Abnormality of the musculature; HP:0003011	AR	LAMA2	Frameshift	N	chr6:129649499T>TTCCA	Homo	NM_000426.4	c.4255_4258dup	p.Cys1420Serfs*5	Not checked	Muscular dystrophy, congenital merosin-deficient-607855-AR/Muscular dystrophy, congenital, due to partial LAMA2 deficiency-607855-AR	Likely Pathogenic	Positive	___
579	9301812	F	3 y	Congenital contracture, hip & knee; Difficulty walking at toddler age; Proximal muscle weakness, leg>arm; Joint laxity, fingers and writs, mild; Lordosis, severe; Waddling gait; Difficulty running and climbing stairs; Positive Gowers sign; Weak cry. Muscle biopsy showed mild mixed myopathic and neurogenic atrophy pattern and EMG-NCV findings were compatible with a mild myopathy features	Yes	Solo	Exome	Abnormality of the musculature; HP:0003011	AR	GBE1	Inframe del	N	chr3:81584416AAAG>A	Homo	NM_000158.4	c.1864_1866del	p.Leu622del	Not checked	Glycogen storage disease IV-232500-AR/Polyglucosan body disease, adult form-263570-AR	VUS	VUS	___
580	9604336	M	28 y	Frequent fallings; Difficulty climbing steps and raising from seated position; Progressive proximal muscle weakness, lower>upper; Abnormality of cardiac function; Lordosis, mild; Flat feet; Abnormal gait. Elevated level of serum CK. Muscle biopsy showed muscular dystrophy and Echocardiography revealed mildly dilated LV with severe LV dysfunction. EMG-NCV findings are suggestive of polymyopathy wi…	No	Solo	Exome	Abnormality of the musculature; HP:0003011	Familial	___	___	___	___	___	___	___	___	___	___	___	Negative	___
581	9608003	M	34 y	Blindness, childhood; Nystagmus	Yes	Solo	Exome	Abnormality of the eye; HP:0000478	AR	RPE65	Missense	K	chr1:68910541G>A	Homo	NM_000329.3	c.271C>T	p.Arg91Trp	Not checked	Leber congenital amaurosis 2-204100-AR/Retinitis pigmentosa 20-613794-AR	Pathogenic	Positive	___
582	9608823	F	6 y	Strabismus; Imbalance; Weakness in the neck; Difficulty swallowing; Muscle pain. NCV are indicative of positive Jolly test	No	Solo	Targeted	Abnormality of the musculature; HP:0003011	Sporadic	___	___	___	___	___	___	___	___	___	___	___	Negative	___
583	8606533	M	3 y	Delay in walking; Fatigue while chewing; Frequent fallings; Difficulty climbing stairs & rising from seated position; Muscle weakness; Hyperlordosis, mild; Pseudohypertrophy of the calves. Elevated level of serum CK and Aldolase. EMG-NCV findings are compatible with myopathy and urine organic acid test showed borderline lactic acid and elevated 4-hydroxy phenyllactic acid	Yes	Solo	Exome	Abnormality of the musculature; HP:0003011	XLR	DMD	Stop gain	K	chrX:32490364G>A	Hemi	NM_004006.3	c.2866C>T	p.Gln956*	Not checked	Becker muscular dystrophy 300376 XLR 3 Duchenne muscular dystrophy 310200 XLR 3	Pathogenic	Positive	___
584	9009972	F	12 y	Fanconi anemia	Yes	Solo	Targeted	Abnormality of blood and blood-forming tissues; HP:0001871	AR	FANCA	Missense	N	chr16:89851365A>G	Homo	NM_000135.4	c.1367T>C	p.Phe456Ser	Inherited	Fanconi anemia, complementation group A-227650-AR	VUS	VUS	___
585	9506029	M	72 y	Late onset disease with Ptosis, bilateral; Frozen eye; Ataxia; Dysarthria; and Tremor, action. Muscle biopsy showed mild myopathic atrophy of mainly type 1 fibers with only one ragged red fiber and few cox-negative fibers. Brain MRI revealed mild senile cortical atrophy and periventricular small vessel ischemic changes	No	Solo	Exome	Abnormality of metabolism/homeostasis; HP:0001939	Familial	___	___	___	___	___	___	___	___	___	___	___	Negative	___
586	9513767	M	21 y	Difficulty rising from seated position; Recurrent fallings; Imbalance, not able to walk	Yes	Solo	Exome	Abnormality of the musculature; HP:0003011	XLR	PHKA1	Missense	N	chrX:71839143T>C	Hemi	NM_002637.4	c.2150A>G	p.Tyr717Cys	Not checked	Muscle glycogenosis-300559-XLR	VUS	VUS	___
587	9607454	M	34 y	Hearing loss; IDDM	Yes	Solo	Exome	Abnormality of the ear; HP:0000598	AR	SLC19A2	Stop gain	K	chr1:169446503G>A	Homo	NM_006996.3	c.697C>T	p.Gln233*	Not checked	Thiamine-responsive megaloblastic anemia syndrome-249270-AR	Pathogenic	Positive	___
588	9607468	F	11 y	Difficulty climbing stairs; Frequent fallings; Myopia; Weakness, generalized, distal>proximal limbs	Yes	Solo	Exome	Abnormality of the musculature; HP:0003011	AR	COLQ	Frameshift	N	chr3:15499737AG>A	Homo	NM_005677.4	c.909del	p.Tyr304Thrfs*15	Not checked	Myasthenic syndrome, congenital, 5-603034-AR	Likely Pathogenic	Positive	___
589	9607865	M	2 y	Microcephaly; Hypotonia, lower limbs; Hip dislocation	Yes	Solo	Targeted	Abnormality of the nervous system; HP:0000707	AR	POMT1	Missense	K	chr9:134385188G>C	Homo	NM_007171.4	c.598G>C	p.Ala200Pro	Not checked	Muscular dystrophy-dystroglycanopathy (congenital with brain and eye anomalies), type A, 1-236670-AR/Muscular dystrophy-dystroglycanopathy (congenital with mental retardation), type B, 1-613155-AR/Muscular dystrophy-dystroglycanopathy (limb-girdle), type C, 1-609308-AR	Pathogenic	Positive	___
590	9609983	M	46 y	Difficulty walking; Muscle weakness, progressive, proximal; Decreased DTR & tone; Wheelchair-Bound at 18y/o	Yes	Solo	Targeted	Abnormality of the musculature; HP:0003011	AR	SGCG	Stop gain	K	chr13:23853608C>T	Homo	NM_000231.3	c.496C>T	p.Arg166*	Not checked	Muscular dystrophy, limb-girdle, type 2C-253700-AR	Pathogenic	Positive	___
591	9607892	F	3 y	Delayed walking; Muscle weakness & fatigue, proximal; Recurrent fallings; Difficulty climbing stairs; Elevated level of serum CK. Muscle biopsy was suggestive of early stage of muscular dystrophy and EMG-NCV findings were consistent with a myopathic process, probably irritable, with mild denervation features	No	Solo	Exome	Abnormality of the musculature; HP:0003011	AD	LMNA	Missense	K	chr1:156104702G>A	Het	NM_170707.4	c.746G>A	p.Arg249Gln	Not checked	Delayed walking; Muscle weakness & fatigue, proximal; Recurrent fallings; Difficulty climbing stairs; Elevated level of serum CK. Muscle biopsy was suggestive of early stage of muscular dystrophy and EMG-NCV findings were consistent with a myopathic process, probably irritable, with mild denervation features	Likely Pathogenic	Positive	___
592	9609806	M	16 y	Rhabdomyolysis; Muscle pain & weakness following vigorous activities; Amblyopia, Lt. eye; and Elevated level of serum CK. EMG-NCV findings are compatible with myopathic process, Mc Ardle disease (glycogenosis, type V)	No(Same region)	Solo	Targeted	Abnormality of the musculature; HP:0003011	AR	CPT2	Missense	K	chr1:53668099C>T	Homo	NM_000098.3	c.338C>T	p.Ser113Leu	Inherited	CPT II deficiency, infantile-600649-AR/CPT II deficiency, lethal neonatal-608836-AR/CPT II deficiency, myopathic, stress-induced-255110-AD, AR/{Encephalopathy, acute, infection-induced, 4, susceptibility to} 614212-AD, AR	Pathogenic	Positive	___
593	9607569	M	33 y	Muscle weakness, progressive; Difficulty walking & rising from seated position; Difficulty swallowing; Recurrent respiratory infections due to aspiration; Facial weakness; Muscle atrophy; Limbs deformity, mild; Weight loss, severe	Yes	Solo	Exome	Abnormality of the musculature; HP:0003011	Sporadic	___	___	___	___	___	___	___	___	___	___	___	Negative	___
594	9608080	M	12 y	Epidermolysis bullosa	Yes	Solo	Targeted	Abnormality of the skin; HP:0000951	AR	KRT14	Frameshift	K	chr17:39742994GA>G	Homo	NM_000526.5	c.92del	p.Ile31Thrfs*87	Inherited	Dermatopathia pigmentosa reticularis-125595-AD/Epidermolysis bullosa simplex, Dowling-Meara type-131760-AD/Epidermolysis bullosa simplex, Koebner type-131900-AD/Epidermolysis bullosa simplex, recessive 1-601001-AR/Epidermolysis bullosa simplex, Weber-Cockayne type-131800-AD/Naegeli-Franceschetti-Jadassohn syndrome-161000-AD	Pathogenic	Positive	___
595	9608813	F	20 y	Hearing loss; Audiogram showed severe SNHL, bilateral	Yes	Solo	Exome	Abnormality of the ear; HP:0000598	AR	USH2A	Stop gain	N	chr1:215972262G>T	Homo	NM_206933.4	c.9945C>A	p.Tyr3315*	Not checked	Retinitis pigmentosa 39-613809/Usher syndrome, type 2A-276901-AR	Likely Pathogenic	Positive	___
596	9602932	F	12 y	Difficulty walking, climbing stairs and running; Muscle weakness, legs; Speech problem in some words; Flat feet; Abnormal gait, waddling; Muscle biopsy with mild selective type 2 fibers atrophy; EMG-NCV with mild myopathic process	Yes	Solo	Exome	Abnormality of the musculature; HP:0003011	Sporadic	___	___	___	___	___	___	___	___	___	___	___	Negative	___
597	9609344	M	7 y	Difficulty walking, progressive; Lordosis in Lumbar MRI	Yes	Solo	Exome	Abnormal central motor function; HP:0011442	AR	FA2H	Initiation	N	chr16:74808651C>T	Homo	NM_024306.5	c.3G>A	p.?	Not checked	Spastic paraplegia 35, autosomal recessive-612319-AR	VUS	VUS	___
598	9609728	F	31 y	Hearing loss, severe to profound	Yes	Solo	Exome	Abnormality of the ear; HP:0000598	AR	MYO15A	Missense	K	chr17:18049354T>A	Homo	NM_016239.4	c.6442T>A	p.Trp2148Arg	Not checked	Deafness, autosomal recessive 3-600316-nAR	VUS	VUS	___
599	9610769	M	18 y	Bilateral congenital hearing loss; Generalized hypotonia, mild; Progressive muscle weakness; Posetive history for thymectomy	Yes	Solo	Targeted	Abnormality of the musculature; HP:0003011	AR	GFPT1	Missense	N	chr2:69585463A>T	Homo	NM_001244710.2	c.541T>A	p.Leu181Met	Not checked	Myasthenia, congenital, 12, with tubular aggregates-610542-AR	VUS	VUS	___
									AR	GFPT1	Missense	N	chr2:69575309T>A	Homo	NM_001244710.2	c.1003A>T	p.Met335Leu	Not checked	Myasthenia, congenital, 12, with tubular aggregates-610542-AR	VUS		___
600	9604506	M	7 y	Generalized hypotonia; Developmental delay, severe; Mental retardation, severe; Seizures; features of autism; Inguinal hernia, unilateral; Joint laxity	Yes	Solo	Exome	Abnormality of the nervous system; HP:0000707	Sporadic	___	___	___	___	___	___	___	___	___	___	___	Negative	___
601	9609119	M	6 y	Hypotonia, weak cry and poor feeding at birth; Developmental delay; Dysarthria; Long face; Facial weakness; Open mouth; Muscle weakness, distal & proximal; Muscle wasting, arm>leg; Chest deformity, severe; Scoliosis, severe; Difficulty swallowing and chewing. Muscle biopsy findings are compatible with muscular dystrophy and IHC study revealed merosin-negative congenital muscular dystrophy; Brain …	Yes	Solo	Exome	Abnormality of the musculature; HP:0003011	AR	LAMA2	Stop gain	N	chr6:129826486C>T	Homo	NM_000426.4	c.8689C>T	p.Arg2897*	Inherited	Muscular dystrophy, congenital merosin-deficient-607855-AR/Muscular dystrophy, congenital, due to partial LAMA2 deficiency-607855-AR	Pathogenic	Positive	___
602	9603359	M	24 y	Hearing loss, severe to profound, bilateral	Yes	Solo	Exome	Abnormality of the ear; HP:0000598	AR	OTOF	splicing	K	chr2:26696272A>G	Homo	NM_194248.3	c.3570+2T>C	___	Not checked	Auditory neuropathy, autosomal recessive, 1-601071-AR/Deafness, autosomal recessive-9601071-AR	Likely Pathogenic	Positive	___
603	9607571	M	7 y	Developmental delay, motor & speech; Learning difficulty, severe; Hypertelorism; Anophtalmy/microphtalmy; Coloboma; Hyperopia; Belpharophimosis; Short philtrum; Open mouth; Teeth defects; Cerebellar ataxia; Epilepsy; Aggressive behavior; Congenital heart defect; Abnormal breathing pattern; Respiratory insufficiency; Feeding problem; Polydispepsia; Constipation; Cryptorchidism; Scoliosis, mild; In…	Yes	Solo	Exome	Abnormality of the nervous system; HP:0000707	AD	KAT6B	Synonymous	K	chr10:76781764G>A	Het	NM_012330.4	c.3147G>A	p.=	Not checked	Genitopatellar syndrome-606170-AD/SBBYSS syndrome-603736-AD	Pathogenic	Positive	___
604	9608697	F	10 y	Non-syndromic hearing loss, congenital, bilateral	Yes	Solo	Exome	Abnormality of the ear; HP:0000598	AR	BDP1	Missense	N	chr5:70754450G>T	Homo	NM_018429.3	c.257G>T	p.Arg86Ile	Not checked	?Deafness, autosomal recessive 112 618257 AR	VUS	Positive	___
									AR	PTPRQ	Frameshift	K	chr12:81072416TC>T	Homo	NM_001145026.2	c.6775del	p.Leu2259Serfs*99	Not checked	Deafness, autosomal dominant 73-617663-AD/Deafness, autosomal recessive 84A-613391-AR/	Likely Pathogenic		___
605	9510985	F	27 y	Difficulty walking, running and climbing stairs; Distal muscle weakness, leg>arm; Blurred vision; Dizziness; Flat feet. EMG-NCV findings are compatible with chronic axonal sensorimotor polyneuropathy	Yes	Solo	Exome	Peripheral neuropathy; HP:0009830	Sporadic	___	___	___	___	___	___	___	___	___	___	___	Negative	___
606	9300839	F	4 y	Decrease of lower limbs movement; Recurrent pneumonia; No able to walk without aid; Difficulty standing and walking; Muscle weakness, progressive, distal>proximal; Muscle atrophy, hypothenar & calves; Lordosis; Hypotonia, mild. Recent EMG-NCV findings are compatible with a diagnosis of severe sensorimotor (demylinating and axonal type) of PNP of upper and lower extremities which must be due to he…	Yes	Solo	Exome	Peripheral neuropathy; HP:0009830	AR	IGHMBP2	Splicing	K	chr11:68675806G>T	Homo	NM_002180.3	c.449+1G>T	___	Inherited	Charcot-Marie-Tooth disease, axonal, type 2S- 616155- AR/Neuronopathy, distal hereditary motor, type VI- 604320- AR	Pathogenic	Positive	PMID: 32657593
607	9107876	M	42 y	Scoliosis; Hand deformity; Atrophy of interphalangeal muscles; Pes cavus; Hammer toe; Foot drop, bilateral; Muscular fatigue; EMG-NCV with severe chronic demyelinating sensorimotor polyneuropathy	Yes	Solo	Exome	Peripheral neuropathy; HP:0009830	AR	PRX	Stop gain	K	chr19:40903169G>A	Homo	NM_181882.3	c.1090C>T	p.Arg364*	Inherited	Charcot-Marie-Tooth disease, type 4F 614895 ARDejerine-Sottas disease 145900 AD, AR	Pathogenic	Positive	PMID: 32657593
608	9607919	M	21 y	Ataxia; Telangiectasi	Yes	Solo	Exome	Abnormal central motor function; HP:0011442	Familial	___	___	___	___	___	___	___	___	___	___	___	Negative	___
609	9608618	F	5 d	Hypotonia at birth; No feeding; Coma	Yes	Solo	Exome	Abnormality of metabolism/homeostasis; HP:0001939	AR	AMT	Missense	N	chr3:49455406C>T	Homo	NM_000481.4	c.878G>A	p.Gly293Glu	Inherited	Glycine encephalopathy 605899 AR	VUS	VUS	___
610	9609384	F	6 y	Sensorineural hearing loss, congenital, severe, non-syndromic	Yes	Solo	Exome	Abnormality of the ear; HP:0000598	AR	CDH23	Missense	N	chr10:73571287C>T	Homo	NM_022124.6	c.9218C>T	p.Ala3073Val	Inherited	Deafness, autosomal recessive 12 601386 ARUsher syndrome, type 1D 601067 AR, DRUsher syndrome, type 1D/F digenic 601067 AR, DR{Pituitary adenoma 5, multiple types} 617540 AD	VUS	VUS	___
									AR	PCDH15	Frameshift	K	chr10:55569282G>GT	Homo	NM_001142769.3	c.4542dup	p.Pro1515Thrfs*4	Inherited	Deafness, autosomal recessive 23 609533 ARUsher syndrome, type 1D/F digenic 601067 AR, DRUsher syndrome, type 1F 602083 AR	VUS		___
611	9503507	M	3.5 y	Onset at the age of 2y/o with frequent fallings; Early fatigue while walking; Difficulty climbing steps, running and rising from seated position; Proximal muscle weakness, legs; Lordosis, mild; Flat feet; Prominent calves; Elevated level of serum CK, SGOT and SGPT	Yes	Solo	Exome	Abnormality of the musculature; HP:0003011	Sporadic	___	___	___	___	___	___	___	___	___	___	___	Negative	___
612	9407515	F	7 y	Ataxia; Café au lait spots, multiple; Thalassemia intermedia	No	Solo	Targeted	Abnormality of the skin; HP:0000951	AD	NF1	Splicing	K	chr17:29553451A>C	Het	NM_001042492.2	c.2002-2A>C	___	De novo	Neurofibromatosis, familial spinal 162210 AD 3Neurofibromatosis, type 1 162200 AD 3Neurofibromatosis-Noonan syndrome 601321 AD 3Watson syndrome 193520 AD 3	Pathogenic	Positive	___
613	9515320-WES	M	19 d	No able to suck; Drowsiness; lethargy; Weak cry; Distinctive smell of urine; Hypotonia; Flaccid; Seizures. Acylcarnitine profile and urine organic acid findings were together indicative of MSUD	Yes	Solo	Exome	Abnormality of metabolism/homeostasis; HP:0001939	Sporadic	___	___	___	___	___	___	___	___	___	___	___	Negative	___
614	9515320-Targeted	M	19 d	No able to suck; Drowsiness; lethargy; Weak cry; Distinctive smell of urine; Hypotonia; Flaccid; Seizures. Acylcarnitine profile and urine organic acid findings were together indicative of MSUD	Yes	Solo	Targeted	Abnormality of metabolism/homeostasis; HP:0001939	Sporadic	___	___	___	___	___	___	___	___	___	___	___	Negative	___
615	9609464	F	35 y	Onset at the age of 33 y/o with Lt. foot weakness; Nasal speech; Fatigue while long distance walking, running & climbing steps; Neck weakness; Muscle weakness, proximal, legs; Foot drop, mild, bilateral; Abnormal gait, mild; Difficulty rising from seated position. Muscle biopsy revealed rimmed vacuole myopathy with prominent disruption of intermyofibrillar network pattern as wiped-out fibers and …	No	Solo	Exome	Abnormality of the musculature; HP:0003011	Familial	___	___	___	___	___	___	___	___	___	___	___	Negative	___
616	9608951	M	6 y	Onset with ptosis, bilateral; Hypotonia, following injection; Muscle cramps & pain; Rhabdomyolysis; Easy fatigability; Muscle weakness; Flat feet; Difficulty running; Inguinal hernia; Elevated level of serum CK and negative for antibodies to Acetylcholin receptor. Muscle biopsy showed mild myopathic atrophy with some tiny inclusions resembling tubular aggregates	Yes	Solo	Exome	Abnormality of the musculature; HP:0003011	Sporadic	___	___	___	___	___	___	___	___	___	___	___	Negative	___
617	9517734	M	15 y	History of a deceased child with Developmental regression; Speech difficulty; Chewing difficulty; Seizures; Sialorrhea; Hypotonia; Drop wrist and grasping posture	Yes	Parents (Single)	Exome	Abnormality of the nervous system; HP:0000707	AR	GJC2	Frameshift	K	chr1:228346428G>GGC	Het	NM_020435.4	c.970_971dup	p.Ala325Profs*147	Detected in parent(s)	Leukodystrophy, hypomyelinating, 2-608804-AR/Lymphedema, hereditary, IC-613480-AD/Spastic paraplegia 44, autosomal recessive-613206-AR	Likely Pathogenic	Positive	___
618	9608004	F	18 y	Convulsion; Hepatomegaly; Short stature. Liver biopsy findings were consistent with storage disease with evidence of bridging fibrosis and few nodule formation (cirrhosis)	Yes	Solo	Exome	Abnormality of metabolism/homeostasis; HP:0001939	AR	AGL	Splicing	K	chr1:100350261T>TA	Homo	NM_000028.2	c.2681+4dup	___	Inherited	Glycogen storage disease IIIa 232400 AR Glycogen storage disease IIIb 232400 AR	VUS	VUS	___
619	9417210	M	2 y	Developmental delay, motor, mild; Abdominal distension; Elevated liver enzymes; Muscular dystrophy	Yes	Solo	Exome	Abnormality of the musculature; HP:0003011	Sporadic	___	___	___	___	___	___	___	___	___	___	___	Negative	___
620	9608120	M	9 m	Developmental delay; Irritation; Red spot on occipital region; Strabismus; Nystagmus, horizontal; Microphallus; Syndactyly, 2nd & 3rd toes, bilateral. Urine organic acid test revealed elevated lactic acid	Yes	Solo	Exome	Abnormality of the nervous system; HP:0000707	AR	FANCA	Missense	N	chr16:89851297C>G	Potential compound Het	NM_000135.4	c.1435G>C	p.Glu479Gln	Not checked	Fanconi anemia, complementation group A 227650 AR	VUS	Positive	___
											Missense	N	chr16:89846344C>A	Potential compound Het	NM_000135.4	c.1648G>T	p.Asp550Tyr	Not checked	Fanconi anemia, complementation group A 227650 AR	VUS		___
									AR	WDR73	Frameshift	N	chr15:85195968TGA>T	Homo	NM_032856.5	c.173_174del	p.Leu58Glnfs*30	Not checked	Galloway-Mowat syndrome 1 251300 AR	Likely Pathogenic		___
621	9608669	M	31 y	Hearing loss, severe to profound, bilateral	Yes	Solo	Exome	Abnormality of the ear; HP:0000598	Familial	___	___	___	___	___	___	___	___	___	___	___	Negative	___
622	9608679	M	7 y	Psychomotor retardation; Speech problem; Seizures; Microcephaly, mild; Spastic posture; Ataxia; Brain MRI revealed mild atrophic changes mainly in fronto-temporo-parietal lobes, bilaterally	Yes	Solo	Exome	Abnormality of the nervous system; HP:0000707	AR	PLA2G6	Stop gain	K	chr22:38508219A>C	Homo	NM_003560.4	c.2370T>G	p.Tyr790*	Not checked	Infantile neuroaxonal dystrophy 1 256600 ARNeurodegeneration with brain iron accumulation 2B 610217 ARParkinson disease 14, autosomal recessive 612953 AR	Pathogenic	Positive	___
623	9609225	F	24 y	Difficulty jumping, running, climbing steps & rising from seated position; Muscle weakness, distal & proximal, progressive; Proximal muscle weakness, upper > lower limbs; Hyperlordosis; Protuberant abdomen; Arachnodactyly; Long toes; Weight loss; Frequent fallings; Elevated level of serum CK and Aldolase; EMG findings are infavor of myopathy, inflammatory	Yes	Solo	Exome	Abnormality of the musculature; HP:0003011	Sporadic	___	___	___	___	___	___	___	___	___	___	___	Negative	___
624	9609962	F	25 y	Hearing loss, congenital, bilateral	Yes	Solo	Exome	Abnormality of the ear; HP:0000598	AR	LOXHD1	Stop gain	N	chr18:44101149T>TA	Homo	NM_001145472.3	c.1848dup	p.Asn617*	Not checked	Deafness, autosomal recessive 77 613079 AR	VUS	VUS	___
625	9611050	M	7 y	Developmental delay, motor; Muscle weakness; Ptosis; Weak cry; Difficulty climbing steps; Fatigability while talking, walking and feeding; Hypotonia. EMG-NCV findings are compatible with myopathic process, in favor of myasthenic syndrome	Yes	Solo	Targeted	Abnormality of the musculature; HP:0003011	AR	CHRNE	Missense	N	chr17:4805230A>G	Homo	NM_000080.4	c.497T>C	p.Phe166Ser	Not checked	Myasthenic syndrome, congenital, 4A, slow-channel 605809 AD, AR 3Myasthenic syndrome, congenital, 4B, fast-channel 616324 AR 3Myasthenic syndrome, congenital, 4C, associated with acetylcholine receptor deficiency 608931 AR 3	VUS	VUS	___
626	9605785	F	31 y	Dry & redness of skin, hands & feet (all over the body); Plethoric facial appearance; Thick skin; Dystrophic nail, mildHyperprolactinemia	Yes	Solo	Targeted	Abnormality of the skin; HP:0000951	Familial	___	___	___	___	___	___	___	___	___	___	___	Negative	___
627	9608820	M	9 y	Psychomotor delay; Seizures; Difficulty running, jumping, rising from seated position & climbing steps; Stuttering; Ptosis, intermittent; Strabismus, intermittent; Prominent ears; Muscle weakness, distal>proximal, leg>arm, Lt>Rt; Foot drop; Abnormal gait; Hypotonia following infectious diseases; EMG-NCV: Sensoro-Motor (most axonal) type of peripheral neuropathies of upper and lower extremities; B…	Yes	Solo	Exome	Abnormality of metabolism/homeostasis; HP:0001939	XLD	PDHA1	Missense	K	chrX:19368151C>T	Hemi	NM_000284.4	c.214C>T	p.Arg72Cys	De novo	Pyruvate dehydrogenase E1-alpha deficiency 312170 XLD	Pathogenic	Positive	___
628	9607616	M	10 y	Developmental delay; Seizures; Short forehead; Myopia; Abnormalities of teeth; Hypotonia; Heart defect; Sialorrhea; Movement difficulty; Bruxism; Hand biting habit; Agitation; Sound-sensitive; Abnormal Brain MRI & EEG	Yes	Solo	Exome	Abnormality of the nervous system; HP:0000707	AD	SPR	Missense	K	chr2:73115586A>G	Het	NM_003124.5	c.448A>G	p.Arg150Gly	Not checked	Dystonia, dopa-responsive, due to sepiapterin reductase deficiency 612716 ?AD, AR	VUS	VUS	___
629	9608185	M	32 y	Muscular fatigability; Unable to walk following gas poisoning; Muscle weakness, progressive, proximal>distal; Limitation in ROM of wrists & knees, mild; Difficulty rising from seated position; Thighs MRI: atrophic change; IHC: sarcolemmal labelling of all muscle fibers with prominent lysosomal cytoplasmic vacuoles; Legs MRI: signal and atrophic changes; Muscle biopsy: type 2 fibers atrophy, inter…	No	Solo	Exome	Abnormality of the musculature; HP:0003011	AD	SCN4A	Missense	K	chr17:62034875G>C	Het	NM_000334.4	c.2023C>G	p.Arg675Gly	Not checked	Hyperkalemic periodic paralysis, type 2 170500 AD Hypokalemic periodic paralysis, type 2 613345 AD Myasthenic syndrome, congenital, 16 614198 AR Myotonia congenita, atypical, acetazolamide-responsive 608390 AD Paramyotonia congenita 168300 AD	Likely Pathogenic	Positive	___
630	9608366	F	7 y	Developmental delay; Dysmorphic face; Barrel chest; Limitation of motion, joints; Lumbar lordosis; Thoracic scoliosis; Spindle shaped Fingers; Muscle atrophy, palmar; Genuvalgum, bilateral; Pes planus; Short trunk	No	Solo	Exome	Abnormality of the skeletal system; HP:0000924	AD	COL2A1	Missense	K	chr12:48387611G>A	Het	NM_001844.5	c.905C>T	p.Ala302Val	De novo	Achondrogenesis, type II or hypochondrogenesis 200610 AD; - Epiphyseal dysplasia, multiple, with myopia and deafness 132450 AD; - Kniest dysplasia 156550 AD; - Osteoarthritis with mild chondrodysplasia 604864 AD; - Platyspondylic skeletal dysplasia, Torrance type 151210 AD; - SED congenita 183900 AD; - SMED Strudwick type 184250 AD; - Spondyloepiphyseal dysplasia, Stanescu type 616583 AD; - Spond…	Likely Pathogenic	Positive	___
631	9615332	F	5 m	Thrombocytopenia; Anemia; Bone fragility	No	Solo	Targeted	Abnormality of the skeletal system; HP:0000924	Sporadic	___	___	___	___	___	___	___	___	___	___	___	Negative	___
632	9404351	M	2 y	Developmental delay; Learning difficulty; Dysmorphic features, frontal boss, long eyelashes; Strabismus; Transverse palmar crease; Short stature, rhizomelic, upper and lower limbs; Scrotal hypospadias; Micropenis; Chordee; Hypotonia; Hearing deficit, prelingual; Brain MRI: corpus callosum hypoplasia	Yes	Solo	Exome	Abnormality of the nervous system; HP:0000707	AR	TBCK	Stop gain	N	chr4:107216270G>A	Homo	NM_001163435.3	c.247C>T	p.Arg83*	Inherited	Hypotonia, infantile, with psychomotor retardation and characteristic facies 3 616900 AR	Pathogenic	Positive	___
633	9607887	M	33 y	Onset with muscle weakness and fatigue in lower limbs extended to upper limbs; Facial weakness, mild; Hearing loss revealed in ABR following ear infection; Postural abnormality of the hand; Muscle weakness and atrophy; Postural deformity of feet; Claw toes; Wasting of lower limbs	Yes	Solo	Exome	Peripheral neuropathy; HP:0009830	AR	SH3TC2	Missense	N	chr5:148407583A>G	Homo	NM_024577.4	c.1712T>C	p.Leu571Pro	Inherited	Charcot-Marie-Tooth disease, type 4C 601596 ARMononeuropathy of the median nerve, mild 613353 AD	VUS	VUS	PMID: 32657593
634	9610291	F	1 d	History of a deceased child with IUGR; Cleft lip, bilateral; Cleft palate; Cord blood single artery; Cardiac features	Yes	Parents (Both)	Exome	Abnormality of prenatal development or birth; HP:0001197	Sporadic	___	___	___	___	___	___	___	___	___	___	___	Negative	___
635	9609562	M	28 y	Muscle weakness, upper & lower limbs; Thenar and hypothenar atrophy; Pes cavus; Gait abnormality; Muscle wasting; Cataract, bilateral; EMG-NCV: severe axonal sensorimotor polyneuropathy	Yes	Solo	Exome	Peripheral neuropathy; HP:0009830	AR	SORD	Frameshift	K	chr15:45361216CG>C	Homo	NM_003104.5	c.757del	p.Ala253Glnfs*27	Inherited	Sorbitol dehydrogenase deficiency with peripheral neuropathy [#MIM:618912], AR	Likely Pathogenic	Positive	___
									AD	DNM2	Missense	N	chr19:10897259G>A	Het	NM_001005360.3	c.869G>A	p.Arg290Gln	Not checked	Centronuclear myopathy 1 160150 ADCharcot-Marie-Tooth disease, axonal type 2M 606482 ADCharcot-Marie-Tooth disease, dominant intermediate B 606482 AD Lethal congenital contracture syndrome 5 615368 AR	VUS		___
636	9609300	M	7.5 m	Polyhydramnios in pregnancy; Preterm; Poor head control ; Hypotonia at birth; Seizures, suspicion of; Dolichocephaly; FTT; Bi-temporal atrophy; Prominent forehead; Large eyes fissure; Long philtrum; Bulging cheeks; Strabismus; Proptosis; Upward slanting of palpebral fissures; Hypotelorism; Arched eyebrows; Epicanthal fold; Short and small nose; Depressed nasal bridge; Low set ears; Open mouth; Hi…	No	Trio	Exome	Abnormality of the nervous system; HP:0000707	AD	PTEN	Missense	K	chr10:89692905G>A	Het	NM_000314.8	c.389G>A	p.Arg130Gln	De novo	Bannayan-Riley-Ruvalcaba syndrome 153480 Cowden syndrome 1 158350 AD Lhermitte-Duclos syndrome 158350 AD Macrocephaly/autism syndrome 605309 AD PTEN hamartoma tumor syndrome VATER association with macrocephaly and ventriculomegaly 276950 AR {Glioma susceptibility 2} 613028 {Meningioma} 607174 AD {Prostate Cancer, somatic} 176807	Likely Pathogenic	Positive	___
637	9616696	M	5.5 y	Respiratory difficulty at birth; Mental retardation, mild; Recurrent upper respiratory infections; Macrocephaly; Autism; Hyperactivity; Speech problem; Attention deficit; Aggitation; Hepatomegaly; Heart echo: TR; Coarse face, mild; Large mouth; Large tongue; Thick lips; Abnormal gait, tip-toe walking since 3.5 y/o; Genuvarum; Subcutaneous nodules, knee; HPLC for plasma amino acids: mild increase …	No	Solo	Exome	Abnormality of metabolism/homeostasis; HP:0001939	AR	NAGLU	Frameshift	N	chr17:40695761A>AAGAAGCG	Potential compound Het	NM_000263.4	c.1738_1744dup	p.Ala582Glufs*22	Not checked	?Charcot-Marie-Tooth disease, axonal, type 2V 616491 AD Mucopolysaccharidosis type IIIB (Sanfilippo B) 252920 AR	Likely Pathogenic	Positive	___
											Missense	N	chr17:40688664C>T	Potential compound Het	NM_000263.4	c.374C>T	p.Thr125Met	Not checked	?Charcot-Marie-Tooth disease, axonal, type 2V 616491 AD Mucopolysaccharidosis type IIIB (Sanfilippo B) 252920 AR	VUS		___
638	9608922	F	12 y	Hearing loss; Audiogram:severe hearing loss, bilateral;	Yes	Solo	Exome	Abnormality of the ear; HP:0000598	AR	MYO15A	Missense	N	chr17:18067150G>C	Potential compound Het	NM_016239.4	c.9785G>C	p.Arg3262Pro	Not checked	Deafness, autosomal recessive 3 600316 AR	VUS	VUS	___
											Missense	N	chr17:18060310G>A	Potential compound Het	NM_016239.4	c.8644G>A	p.Asp2882Asn	Not checked	Deafness, autosomal recessive 3 600316 AR	VUS		___
639	9609745	F	6 y	Strabismus; Nystagmus; Cataract; Myopia, severe; Keratoconus	No	Solo	Exome	Abnormality of the eye; HP:0000478	Familial	___	___	___	___	___	___	___	___	___	___	___	Negative	___
640	9605969	M	7 y	Delayed walking; Vesicoureteral reflux; Barrel chest; Thorasic scoliosis; Difficulty walking; Recurrent fractures; Abdominopelvic CT: some diffuse muscle atrophy with large amount of subcutaneous fat; Lt leg CT scan: suggestive of tiny fracture line and some diffuse osteopenia; Whole body bone scan: increased radiotracer uptake in bilateral ribs, lumbar spine, right SI joint region, left femur, p…	Yes	Solo	Targeted	Abnormality of the skeletal system; HP:0000924	AR	FKBP10	Frameshift	K	chr17:39975558T>TC	Homo	NM_021939.4	c.831dup	p.Gly278Argfs*95	Not checked	Bruck syndrome 1 259450 AR Osteogenesis imperfecta, type XI 610968 AR	Pathogenic	Positive	___
641	9605850	M	5 y	Reduced fetal movement, mild; Head up delay; Delayed walking and sitting; Pectus excavatum, mild; Abdominal protrusion, mild; Hyperlordosis, mild; Scoliosis, mild; Hypotonia; Muscle weakness, lower limbs>upper limbs; Flat feet; Difficulty climbing stairs; Muscle biopsy: muscular dystrophy; Elecated lecel of serum CK; EMG-NCV:infavor of myopathic process	No	Solo	Targeted	Abnormality of the musculature; HP:0003011	XLR	DMD	Missense	N	chrX:32663230A>T	Hemi	NM_004006.3	c.1000T>A	p.Leu334Met	Inherited	Becker muscular dystrophy 300376 XLR 3 Duchenne muscular dystrophy 310200 XLR 3	VUS	VUS	___
									AD	COL6A3	Missense	N	chr2:238285481T>C	Het	NM_004369.4	c.3004A>G	p.Ile1002Val	Inherited	Bethlem myopathy 1 158810 AD, AR Dystonia 27 616411 AR Ullrich congenital muscular dystrophy 1 254090 AD, AR	VUS		___
642	9105268	Fetus	24 w	History of a deceased fetus diagnosed with Pena-Shokeir, Fetal akinesia deformation sequence (FADS; Hypertelorism; Large ears; Micrognathia; Flexion deformity of elbows, knees and wrists; Club feet; Clenched hands; Short neck with excess skin; minute diffuse cysts of lungs	No	Parents (Single)	Exome	Abnormality of prenatal development or birth; HP:0001197	AR	FLNB	Missense	N	chr3:58148900C>A	Het	NM_001164317.2	c.7134C>A	p.Phe2378Leu	Detected in parent(s)	Atelosteogenesis, type I 108720 ADAtelosteogenesis, type III 108721 AD Boomerang dysplasia 112310 AD Larsen syndrome 150250 AD Spondylocarpotarsal synostosis syndrome 272460 AR	VUS	VUS	___
643	9608687	M	28 d	Edema; Thrombocytopenia; Hypoalbuminemia	Yes	Solo	Exome	Abnormality of metabolism/homeostasis; HP:0001939	AR	DPAGT1	Missense	K	chr11:118968580C>T	Compound het	NM_001382.4	c.902G>A	p.Arg301His	Inherited	Congenital disorder of glycosylation, type Ij 608093 AR Myasthenic syndrome, congenital, 13, with tubular aggregates 614750 AR	Likely Pathogenic	Positive	___
											Stop gain	N	chr11:118967743G>A	Compound het	NM_001382.4	c.1192C>T	p.Arg398*	Inherited	Congenital disorder of glycosylation, type Ij 608093 AR Myasthenic syndrome, congenital, 13, with tubular aggregates 614750 AR	VUS		___
644	9609783	M	2 y	Hearing loss	Yes	Solo	Exome	Abnormality of the ear; HP:0000598	AR	GJB2	Splicing	K	chr13:20766921C>T	Homo	NM_004004.6	c.-23+1G>A	___	Not checked	Bart-Pumphrey syndrome 149200 AD Deafness, autosomal dominant 3A 601544 AD Deafness, autosomal recessive 1A 220290 AR Hystrix-like ichthyosis with deafness 602540 AD Keratitis-ichthyosis-deafness syndrome 148210 AD Keratoderma, palmoplantar, with deafness 148350 AD Vohwinkel syndrome 124500 AD	Pathogenic	Positive	___
645	9610916	M	36 y	Hand deformity and gait disturbance; Muscle weakness and atrophy; Deformity in fingers; Contracture of DIP & PIP joints, bilateral; Deformity in toes; Imbalance	Yes	Solo	Exome	Peripheral neuropathy; HP:0009830	AR	MPZ	Splicing	N	chr1:161277216T>G	Homo	NM_000530.7	c.68-2A>C	___	Not checked	Charcot-Marie-Tooth disease, dominant intermediate D, AD; - Charcot-Marie-Tooth disease, type 1B, AD; - Charcot-Marie-Tooth disease, type 2I, AD; - Charcot-Marie-Tooth disease, type 2J, AD; - Dejerine-Sottas disease, AR, AD; - Neuropathy, congenital hypomyelinating, AR, AD;- Roussy-Levy syndrome, AD	Likely Pathogenic	Positive	___
646	9614463	M	22 y	Café au lait spots; Neurofibromata, chest, abdomen, back; Kyphoscoliosis	No	Solo	Targeted	Abnormality of the skin; HP:0000951	AD	NF1	Missense	K	chr17:29541542A>G	Het	NM_000267.3	c.1466A>G	p.Tyr489Cys	Not checked	Neurofibromatosis, familial spinal 162210 AD 3Neurofibromatosis, type 1 162200 AD 3Neurofibromatosis-Noonan syndrome 601321 AD 3Watson syndrome 193520 AD 3	Pathogenic	Positive	___
647	9605943	F	23 y	Speech problem; Attention deficit; Aggression; Muscle spasticity, upper limbs, mild; Drooling; Parkinson like gait; Pituitary gland MRI: microadenoma; Brain MRI: generalized atrophic changes and mild bilateral cortical and cerebellar atrophy	Yes	Solo	Exome	Abnormal central motor function; HP:0011442	AR	DCTN1	Missense	N	chr2:74594221G>A	Homo	NM_004082.5	c.2267C>T	p.Ala756Val	Not checked	Neuropathy, distal hereditary motor, type VIIB 607641 AD Perry syndrome 168605 AD {Amyotrophic lateral sclerosis, susceptibility to} 105400 AD, AR	VUS	VUS	___
									AD	DNMT1	Splicing	N	chr19:10273343C>T	Het	NM_001130823.3	c.1008G>A	p.=	Not checked	Cerebellar ataxia, deafness, and narcolepsy, autosomal dominant 604121 AD Neuropathy, hereditary sensory, type IE 614116 AD	VUS		___
648	9517312	F	5 y	Developmental delay; Speech delay; MR, mild; Microcephaly; FTT; Difficulty chewing; Sanken eyes; Decreased lacrimation, Lt. eye<Rt. eye; Micrognathia; Photophobia; Strabismus; Vision problem; Long nose; Dental anomalies; Spasticity in lower limbs; Kyphosis, mild; Contracture in knees & ankles; Tip-toe walking; Flat feet; High levels of ammonia, lactate and pyruvate in the blood; Elevated plasma C…	Yes	Trio	Exome	Abnormality of the nervous system; HP:0000707	AR	ERCC8	Stop gain	N	chr5:60214170C>CCACT	Homo	NM_000082.4	c.317_320dup	p.Trp107*	Inherited	Cockayne syndrome, type A 216400 AR UV-sensitive syndrome 2 614621 AR	Likely Pathogenic	Positive	___
649	9609350	F	30 y	Glaucoma, unilateral; Cataract, unilateral; Compelete blindness, unilateral	No	Trio	Exome	Abnormality of the eye; HP:0000478	Sporadic	___	___	___	___	___	___	___	___	___	___	___	Negative	___
650	9614110	M	19 y	Muscle weakness and fatigue, mostly lower limbs since last year; Elevated level of serum CK; Palpitation; Aldolase:19; CPK:13629; HT:179; WT:84Muscle biopsy:myopathic atrophy with necrosis/regeneration and myophagocytosis associated with prominent fiber type grouping suggestive of rhabdomyolysis; IHC:labelling with all examined antibodies; EMG-NCV:polymyopathy	Yes	Solo	Exome	Abnormality of the nervous system; HP:0000707	AR	VPS13A	Splicing	N	chr9:79932615G>A	Homo	NM_033305.2	c.4956+1G>A	___	Not checked	Choreoacanthocytosis 200150 AR	Likely Pathogenic	Positive	___
651	9616833	M	2 y	Hypotonia at birth; Delayed walking & neck holding; Difficulty walking, running and climbing steps; Ptosis, mostly during the end of day (night); Recurrent fallings; Lordosis; Flat feet; Weak cry; Abnormal gait; Pos Gowers sign; EMG-NCV:chronic generalized myopathic process; Muscle biopsy: slight increased in lipid content of some muscle fibers; Heart echo: mild TR	Yes	Solo	Exome	Abnormality of the musculature; HP:0003011	AR	COLQ	Frameshift	K	chr3:15497518AG>A	Homo	NM_005677.3	c.1082del	p.Pro361Leufs*65	Not checked	Myasthenic syndrome, congenital, 5 603034 AR	Pathogenic	Positive	___
652	9605852	F	25 y	Vision impairment since childhood; Night blindness	Yes	Solo	Exome	Abnormality of the eye; HP:0000478	AR	TULP1	Inframe del	N	chr6:35467799TGGGTGACCCGGCCTTGGAAGTTGA>T	Homo	NM_003322.6	c.1430_1453del	p.Leu477_Thr484del	Not checked	Leber congenital amaurosis 15 613843 AR Retinitis pigmentosa 14 600132 AR	VUS	VUS	___
653	9609404	M	63 y	Onset at the age of 19y/o with muscle atrophy; Muscle weakness, progressive; Walking with aid	No	Solo	Exome	Abnormality of the musculature; HP:0003011	Sporadic	___	___	___	___	___	___	___	___	___	___	___	Negative	___
654	9614314	F	66 y	Onset at the age of 64 with imbalance; Progressive disorder; Not able to walk independently; Difficulty climbing steps, running and rising from seated position; Pos gowers sign; Distal muscle weakness in legs; Ataxia; Hand tremor; Thenar atrophy; Claw toes, feet; Hearing loss from 10 years ago; CPK:314; LDH:241; EMG-NCV:chronic axonal sensorimotor polyneuropathy	No	Solo	Exome	Peripheral neuropathy; HP:0009830	AD	ARHGEF10	Stop gain	N	chr8:1808212G>T	Het	NM_001308153.2	c.415G>T	p.Glu139*	Not checked	?Slowed nerve conduction velocity, AD 608236 AD	VUS	VUS	PMID: 32657593
655	9615206	F	7 y	Microcephaly; Neurodevelopmental delay; ID; Club foot; Agitation; MRI:brain atrophy; Karyotype:normal	Yes	Solo	Exome	Abnormality of the nervous system; HP:0000707	AR	BCKDK	Frameshift	N	chr16:31120618TC>T	Homo	NM_005881.4	c.75del	p.Ala26Argfs*45	Not checked	Branched-chain ketoacid dehydrogenase kinase deficiency 614923	VUS	VUS	___
656	9615685	F	13 y	since 3 years ago; Deformity, hand; Difficulty climbing steps, rising from seated position, and running; Frequent fallings; Facial weakness, mild; Muscle weakness, distal; Muscle wasting, leg>arm; Joint contracture, hand, PIP & DIP; Muscle atrophy, thenar & hypothenar; Feet dorsiflexion; Pes cavus; Feet drop; Abnormal gait; Shoulder girdle weakness; Pos gowers sign; HT:163; WT:46; EMG-NCV:compati…	No	Solo	Exome	Abnormality of the musculature; HP:0003011	AD	RYR1	Missense	N	chr19:38956762C>A	Het	NM_000540.3	c.2902C>A	p.Pro968Thr	Not checked	King-Denborough syndrome 619542 AD	VUS	VUS	___
657	9615897	M	56 y	VA:HM; Pale disc; Narrowing of arterioles; RP	Yes	Solo	Exome	Abnormality of the eye; HP:0000478	AR	EYS	Splicing	N	chr6:66005755C>T	Homo	NM_001142800.1	c.2023+1G>A	___	Not checked	Retinitis pigmentosa 25 602772 AR	Pathogenic	Positive	___
658	9502344	F	8 y	Developmental delay; Mental retardation, mod to severe; Seizures; Hyperactive and aggressive; Microcephaly, mild; Hypotelorism; Strabismus; Deep set eye; Thin lips; Lordosis; Ataxia; Abnormal gait	Yes	Solo	Exome	Abnormality of the nervous system; HP:0000707	AR	MBOAT7	Stop gain	k	chr19:54678095G>T	Homo	NM_024298.5	c.1062C>A	p.Tyr354*	Inherited	Mental retardation, autosomal recessive 57 617188 AR	Likely Pathogenic	Positive	___
659	9606117	M	41 y	Progressive proximal muscle weakness and mild wasting, leg>arm; Difficulty walking, running, climbing stairs and rising; Inguinal hernia; Hyperextended knees; Lordosis; Flat feet; Abnormal gait; Elevated level of serum CK; Muscle biopsy: muscular dystrophy; EMG-NCV: myopathic pattern	Yes	Solo	Exome	Abnormality of the musculature; HP:0003011	AR	DYSF	Missense	K	chr2:71896321G>A	Homo	NM_003494.3	c.5509G>A	p.Asp1837Asn	Not checked	Miyoshi muscular dystrophy 1 254130 AR 3Muscular dystrophy, limb-girdle, autosomal recessive 2 253601 AR 3Myopathy, distal, with anterior tibial onset 606768 AR 3	Likely Pathogenic	Positive	___
660	9611719	M	1 y	Refractory epilepsy; Psychomotor delay; Agitation; Prominent forehead; Short palpebral fissure; Epicanthal fold; Depressed nasal bridge; Short & small nose; Brain MRI: suggestive of giant cisterna magna or arachnoid cyst	Yes	Solo	Exome	Abnormality of the nervous system; HP:0000707	AR	ALDH7A1	Frameshift	K	chr5:125880679GC>G	Homo	NM_001182.5	c.1597del	p.Ala533Profs*18	Not checked	Epilepsy, pyridoxine-dependent 266100 AR	Likely Pathogenic	Positive	___
661	9407426	M	14 y	Difficulty rising from seated position, climbing steps and running; Proximal muscle weakness and wasting, leg>arm; Lordosis; Abnormal gait; Thin build; Prominent calves; Elevated level of serum CPK; EMG-NCV: compatible with myopathic pattern with more affection of pelvic girdle muscular dystrophy features (DMD and BMD)	No	Solo	Exome	Abnormality of the musculature; HP:0003011	XLR	DMD	Stop gain	N	chrX:32481630C>A	Hemi	NM_004006.3	c.3358G>T	p.Glu1120*	Not checked	Becker muscular dystrophy 300376 XLR 3 Duchenne muscular dystrophy 310200 XLR 3	Likely Pathogenic	Positive	___
662	9416760-1	F	32 y	Hearing Loss	No	Solo	Targeted	Abnormality of the ear; HP:0000598	AR	OTOF	Missense	N	chr2:26686954C>T	Homo	NM_004802.4	c.2680G>A	p.Glu894Lys	Inherited	Auditory neuropathy, autosomal recessive, 1 601071 ARDeafness, autosomal recessive 9 601071 AR	VUS	VUS	PMID: 31850270
663	9416760-2	M	41 y	Hearing loss	Yes	Solo	Exome	Abnormality of the ear; HP:0000598	AR	PJVK	Missense	K	chr2:179320876C>T	Homo	NM_001042702.5	c.547C>T	p.Arg183Trp	Not checked	Deafness, autosomal recessive 59 610220 AR	Pathogenic	Positive	___
664	9603687	F	30 y	Frequent fallings; Difficulty walking; Ataxic gait; Visual gaze (frozen eye, bilateral); Scoliosis, mild; Dysphagia; Oculomotor apraxia; Brain MRI: global brain atrophy in the supra and infra-tentorial region with high possibility of neurodegenerative disorders	No	Solo	Exome	Abnormal central motor function; HP:0011442	AR	SYNE1	Missense	N	chr6:152551688G>C	Het	NM_182961.4	c.21189C>G	p.Asp7063Glu	Inherited	Arthrogryposis multiplex congenita 3, myogenic type; #618484; ARSpinocerebellar ataxia, autosomal recessive 8; #610743; AR	VUS	VUS	___
									AR	SYNE1	Missense	N	chr6:152453279C>T	Het	NM_182961.4	c.26072G>A	p.Ser8691Asn	Inherited	Arthrogryposis multiplex congenita 3, myogenic type; #618484; ARSpinocerebellar ataxia, autosomal recessive 8; #610743; AR	VUS		___
665	9610353	M	15 y	Proximal muscle weakness in legs; Difficulty climbing steps, rising from seated position and running; Hand tremor, mild; Elevated level of CPK; Prominent Calves; EMG-NCV: myopathy signs with few dystrophy features (Becker)	No	Solo	Exome	Abnormality of the musculature; HP:0003011	Sporadic	___	___	___	___	___	___	___	___	___	___	___	Negative	___
666	9614294	M	3 y	Developmental delay, head up, sitting, walking; Microcephaly; Muscle weakness, lower>upper limbs; Hypotonia; Muscle weakness, upper limbs, mild; Pos gowers sign; Ataxic gait; Difficulty climbing stairs and rising from seated position; HT:86; WT:10.3; HC:46; CPK:126; LDH:453; Alk ph:1800; Aldolase:7.1	Yes	Solo	Exome	Abnormality of the musculature; HP:0003011	AR	CHRNB1	Missense	N	chr17:7357733T>C	Homo	NM_000747.2	c.938T>C	p.Met313Thr	Inherited	?Myasthenic syndrome, congenital, 2C, associated with acetylcholine receptor deficiency 616314 AR Myasthenic syndrome, congenital, 2A, slow-channel 616313 AD	VUS	VUS	___
									AR	COQ8A	Splicing	N	chr1:227171249A>AA	Homo	NM_020247.4	c.1081-4dup	___	Inherited	Coenzyme Q10 deficiency, primary, 4 612016 AR	VUS		___
667	9101826	M	10 y	Developmental delay; Small mouth; Intellectual disability; Autism	Yes	Solo	Exome	Abnormality of the nervous system; HP:0000707	AD	DEAF1	Missense	N	chr11:687955C>T	Het	NM_021008.4	c.620G>A	p.Cys207Tyr	Not checked	?Dyskinesia, seizures, and intellectual developmental disorder 617171 AR Mental retardation, autosomal dominant 24 615828 AD	VUS	VUS	___
668	9318502	F	8 y	Developmental delay, motor & speech; Intellectual disability; Hypotonia; Strabismus; Teeth defect; Failure to thrive; DDH; Muscle weakness; Anemia	Yes	Solo	Exome	Abnormality of the nervous system; HP:0000707	AD	KMT2D	Stop gain	N	chr12:49431349G>A	Het	NM_003482.4	c.9790C>T	p.Gln3264*	De novo	Kabuki syndrome 1 147920 AD	Pathogenic	Positive	___
669	9609515	F	38 y	Difficulty climbing steps, jumping, rising from seated position and walking; Muscle weakness, from lower limbs extended to upper limbs; ; Hyperlordosis; Scoliosis, mild; Urinary incontinence; Calf hypertrophy; Edema, leg & ankle; Waddling gait; Elevated level of CPK; EMG: Myogenic type	No	Solo	Exome	Abnormality of the musculature; HP:0003011	Sporadic	___	___	___	___	___	___	___	___	___	___	___	Negative	___
670	9606163	F	13 y	Onset at the age of 2-3 y/o with difficulty running and climbing stairs and rising from seated position; Generalized muscle weakness, proximal>distal, lower>upper; Hypotonia, mild; Muscle biopsy compatible with muscular dystrophy with excess lobulated fiber	Yes	Solo	Targeted	Abnormality of the musculature; HP:0003011	AR	TTN	Frameshift	N	chr2:179393485TG>T	Homo	NM_001267550.2	c.106992del	p.Lys35665Serfs*14	Not checked	Cardiomyopathy, dilated, 1G 604145 Cardiomyopathy, familial hypertrophic, 9 613765 AD Muscular dystrophy, limb-girdle, type 2J 608807 AR Myopathy, proximal, with early respiratory muscle involvement 603689 Salih myopathy 611705 AR Tibial muscular dystrophy, tardive 600334 AD	Likely Pathogenic	Positive	___
671	9606413	F	2 m	Generalized spasticity, mild; Clonus; Simian crease, bilateral; Coarse facies; Hypotonia; High-arched palate; Upper lip with inverted shape; Optic disc atrophy; Refractory epilepsy; ABR: SNHL, bilateral; Brain MRI: vermis hypoplasia	Yes	Solo	Exome	Abnormality of the nervous system; HP:0000707	AR	RFT1	Missense	N	chr3:53159965G>A	Homo	NM_052859.4	c.109C>T	p.Arg37Cys	Inherited	Congenital disorder of glycosylation, type In 612015 AR	VUS	VUS	___
672	9610588	M	15 m	Developmental delay; Mental retardation, mod to severe; Hypotonia; Flat forehead; Strabismus; Myopia	Yes	Solo	Exome	Abnormality of the nervous system; HP:0000707	AR	EXOSC2	Splicing	N	chr9:133578439G>T	Homo	NM_014285.7	c.673-1G>T	___	Inherited	Short stature, hearing loss, retinitis pigmentosa, and distinctive facies 617763 AR	VUS	VUS	___
673	8907098	F	32 y	Hearing loss, congenital	No	Solo	Exome	Abnormality of the ear; HP:0000598	AR	MYO15A	Splicing	K	chr17:18034657G>T	Homo	NM_016239.3	c.4142+1G>T	___	Not checked	Deafness, autosomal recessive 3 600316 AR	Pathogenic	Positive	___
674	9611080	F	11 y	Hypotonia; Developmental delay; Muscular weakness, particularly in forearm, arm, shoulder girdle and leg; Difficulty rising from seated position and climbing steps; Thin built & finger; Low nasal bridge; Large mouth; Hyperlordosis; Hypopigmentation of skin; Calf pseudohypertrophy; EMG-NCV: dystrophic myopathic process involving all limbs; Elevated level of serum CK	Yes	Solo	Exome	Abnormality of the musculature; HP:0003011	AD	CACNA1S	Stop gain	N	chr1:201063084G>C	Het	NM_000069.3	c.324C>G	p.Tyr108*	Not checked	Hypokalemic periodic paralysis, type 1 170400 AD {Malignant hyperthermia susceptibility 5} 601887 AD {Thyrotoxic periodic paralysis, susceptibility to, 1} 188580 IC	Likely Pathogenic	Positive	___
675	9609990	M	4 y	Hearing loss, prelingual; One testicle; Hydrocele	Yes	Solo	Exome	Abnormality of the ear; HP:0000598	AR	OTOA	Missense	N	chr16:21730746T>C	Homo	NM_144672.4	c.1727T>C	p.Ile576Thr	Inherited	Deafness, autosomal recessive 22 607039 AR	Likely Pathogenic	Positive	___
676	9606040	M	36 y	Ataxia, progressive; Muscle weakness; Amblyopia; Tremor	Yes	Solo	Exome	Abnormal central motor function; HP:0011442	AR	SACS	Stop gain	N	chr13:23910881A>C	Homo	NM_014363.6	c.7134T>G	p.Tyr2378*	Inherited	Spastic ataxia, Charlevoix-Saguenay type 270550 AR	Pathogenic	Positive	___
677	9611178	M	5 y	Aspiration pneumonia; Delayed head up, standing and walking; Seizures; Muscle wasting & weakness; Protuberant abdomen; Barrel chest; Lumbar lordosis; Winged scapula, bilateral; Generalized hypotonia; Genu valgum, bilateral; Pes planus, bilateral; Laxity; EMG-NCV: mild myopathy at the background of myasthenic gravis is suspected; Antibody to acetylcholine-receptor<0.3	Yes	Solo	Exome	Abnormality of the musculature; HP:0003011	AD	CACNA1A	Missense	N	chr19:13318633G>A	Het	NM_001127222.2	c.7015C>T	p.Arg2339Trp	Not checked	Epileptic encephalopathy, early infantile, 42 617106 AD Episodic ataxia, type 2 108500 AD Migraine, familial hemiplegic, 1 141500 AD Migraine, familial hemiplegic, 1, with progressive cerebellar ataxia 141500 AD Spinocerebellar ataxia 6 183086 AD	VUS	VUS	___
678	9615615	F	4 y	Developmental delay, motor & speech; Learning difficulty, severe; Ataxia, cerebellar; Epilepsy; Hypertonia; Dystonia, Choreoathetosis; Behavioral Disorder; EEG:low level voltage & slow wave	Yes	Solo	Exome	Abnormality of the nervous system; HP:0000707	AR	GAMT	Stop gain	K	chr19:1399803G>A	Homo	NM_138924.3	c.316C>T	p.Gln106*	Not checked	Cerebral creatine deficiency syndrome 2 612736 AR	Pathogenic	Positive	___
									AD	KCNQ1	Missense	K	chr11:2797263G>A	Het	NM_000218.3	c.1664G>A	p.Arg555His	Not checked	Atrial fibrillation, familial, 3 607554 AD Jervell and Lange-Nielsen syndrome 220400 AR Long QT syndrome 1 192500 AD Short QT syndrome 2 609621 AD{Long QT syndrome 1, acquired, susceptibility to} 192500 AD	Pathogenic		___
679	9605813	M	2 y	Oligohydramnios; Hypotonia; Developmental delay, motor & speech; Microcephaly; Weak cry	Yes	Solo	Exome	Abnormality of the nervous system; HP:0000707	AR	VPS13B	Stop gain	N	chr8:100732771C>T	Homo	NM_017890.5	c.6931C>T	p.Gln2311*	Not checked	Cohen syndrome 216550 AR	Likely Pathogenic	Positive	___
									AD	NAA15	Missense	N	chr4:140272423C>T	Het	NM_057175.5	c.890C>T	p.Pro297Leu	Not checked	Mental retardation, autosomal dominant 50 617787 AD	VUS		___
680	9605893	F	19 y	Distal muscle weakness, leg>arm; Difficulty climbing stairs & running; Early fatigue while walking; Muscle wasting in lower limbs, mild; Laxity in fingers & wrists; Lordosis; Tremor, hands; Claw hand & toes; Atrophy of thenar & hypothenar; Equinovarus deformity, feet; Abnormal gait	Yes	Solo	Exome	Peripheral neuropathy; HP:0009830	AR	GDAP1	Missense	K	chr8:75272519C>T	Homo	NM_018972.4	c.458C>T	p.Pro153Leu	Not checked	Charcot-Marie-Tooth disease, axonal, type 2K 607831 AD, AR Charcot-Marie-Tooth disease, axonal, with vocal cord paresis 607706 AR Charcot-Marie-Tooth disease, recessive intermediate, A 608340 AR Charcot-Marie-Tooth disease, type 4A 214400 AR	Likely Pathogenic	Positive	PMID: 32657593
681	9605963	M	34 y	Muscle weakness, upper & lower limbs; Muscle atrophy; Scoliosis & Lordosis; Frequent fallings; Difficulty rising from seated position & climbing steps; Wheelchair Bound; Heart echo: MVP; EMG-NCV: chronic myopathic process	Yes	Solo	Exome	Abnormality of the musculature; HP:0003011	AR	SGCG	Missense	N	chr13:23894834G>C	Homo	NM_000231.2	c.637G>C	p.Ala213Pro	Not checked	Muscular dystrophy, limb-girdle, type 2C 253700 AR	VUS	VUS	___
682	9615120	F	25 y	Muscle weakness, lower>>upper limbs; Hyperpigmentation, patch, back of neck & arms; Ataxia; Age of onset:20y/o; Frequent fallings; Dysarthria; HT:156; WT:73; EMG-NCV:suggestive of motor neuron dis	Yes	Solo	Exome	Abnormal central motor function; HP:0011442	AR	ZFYVE26	Stop gain	N	chr14:68229092C>T	Homo	NM_015346.4	c.6197G>A	p.Trp2066*	Not checked	Spastic paraplegia 15, autosomal recessive 270700 AR	Likely Pathogenic	Positive	___
683	9615622	F	3 y	Intellectual disability; Growth retardation; Microcephaly; Blindness; Recurrent seizures	Yes	Solo	Exome	Abnormality of the nervous system; HP:0000707	AD	ANKRD11	Missense	N	chr16:89351496G>A	Het	NM_001256182.2	c.1454C>T	p.Ser485Phe	Not checked	KBG syndrome 148050 AD	VUS	VUS	___
684	9605896	M	4 m	History of a deceased child with Hypotonia; Seizures; Renal cyst; Difficulty sucking & swallowing; Club feet; Cryptorchidism; Suspicious for liver disorder; Vision and Hearing impairment; VSD; Prominent forehead; Brain MRI: cerebellar abnormality; Hepatobiliary scan: severe decreased hepatobiliary function	Yes	Parents (Single)	Exome	Abnormality of metabolism/homeostasis; HP:0001939	AR	PEX1	Missense	N	chr7:92126090C>G	Het	NM_000466.3	c.2720G>C	p.Gly907Ala	Detected in parent(s)	1) Heimler syndrome 1 234580 AR Peroxisome biogenesis disorder 1A (Zellweger) 214100 AR Peroxisome biogenesis disorder 1B (NALD/IRD) 601539 AR	Likely Pathogenic	Positive	___
685	9610666	F	13 y	Muscle weakness; Muscular dystrophy; Difficulty walking & climbing steps since 9 y/o; EMG-NCV: myopathic process in favor of dystrophic myopathy (LGMD); Elevated level of CPK & LDH	No(same rural area)	Solo	Exome	Abnormality of the musculature; HP:0003011	AR	SGCG	Inframe del	K	chr13:23777951GTTC>G	Homo	NM_000231.2	c.124_126del	p.Leu44del	Inherited	Muscular dystrophy, limb-girdle, type 2C 253700 AR	Likely Pathogenic	Positive	___
686	9611127	F	36 y	Myopia; Muscle weakness, upper & lower limbs; Positive history for papillary thyroid Cancer; EMG-NCV: myopathic process with prominently spontaneous activity in all examined muscles; Antibodies to Gangliosids: negative; Elevated level of CPK & Aldolase; Muscle biopsy: lipid storage myopathy	Yes	Solo	Exome	Abnormality of the musculature; HP:0003011	AR	PNPLA2	Frameshift	N	chr11:824688C>CT	Homo	NM_020376.4	c.1343dup	p.Cys449Leufs*103	Not checked	Neutral lipid storage disease with myopathy 610717 AR	Likely Pathogenic	Positive	___
									AR	PNPLA2	Missense	N	chr11:819750C>T	Homo	NM_020376.4	c.32C>T	p.Ser11Leu	Not checked	Neutral lipid storage disease with myopathy 610717 AR	Likely Pathogenic		___
687	9611505	F	7 y	Muscle weakness, distal, lower limbs; Pseudohypertrophy of calves; Muscle cramp, lower limbs, distal; Elevated level of CPK, SGOT & SGPT	Yes	Solo	Exome	Abnormality of the musculature; HP:0003011	AR	PNPLA8	Frameshift	N	chr7:108155869TCC>T	Homo	NM_015723.4	c.65_66del	p.Gly22Glufs*14	Not checked	?Mitochondrial myopathy with lactic acidosis 251950 AR	Likely Pathogenic	Positive	___
									AR	SGCD	Frameshift	N	chr5:156021980G>GT	Homo	NM_000337.6	c.422dup	p.Thr143Asnfs*13	Not checked	Cardiomyopathy, dilated, 1L 606685 3Muscular dystrophy, limb-girdle, type 2F 601287 AR	Likely Pathogenic		___
688	8205451	F	1 y	Hypotonia since the age of 2 y/o; Developmental delay; Microcephaly; Nystagmus; Thin lips; Simian crease, bilateral; Brain MRI: severe supratentorial white matter signal change, porencephaly, gliosis mild cerebellar hemisphere white matter signal change	Yes	Trio	Exome	Abnormality of the nervous system; HP:0000707	AR	RNASEH2A	Missense	N	chr19:12924240A>G	Homo	NM_006397.3	c.860A>G	p.Tyr287Cys	Inherited	Aicardi-Goutieres syndrome 4 610333 AR	VUS	VUS	___
689	9614812	M	9 y	Hypotonia, neonatal & infancy; Generalized muscle weakness; Developmental retardation, walking; Mental retardation, mild; Retrognathia; Ptosis, bilateral; Nasal speech; Laryngomalacia; Scoliosis; Thymic hyperplasia; Episode of respiratory distress; Oculo-bulbar signs; Acetylcholin-receptor: negative range; MuSK<0.4; Lactate/pyrovate ratio:22.6; EMG-NCV: compatible with NMJ	Yes	Solo	Targeted	Abnormality of the musculature; HP:0003011	AR	CHRNE	Missense	N	chr17:4805941A>T	Homo	NM_000080.4	c.164T>A	p.Val55Asp	Not checked	Myasthenic syndrome, congenital, 4A, slow-channel 605809 AD, AR 3Myasthenic syndrome, congenital, 4B, fast-channel 616324 AR 3Myasthenic syndrome, congenital, 4C, associated with acetylcholine receptor deficiency 608931 AR 3	Likely Pathogenic	Positive	___
									AR	CHRNE	Splicing	N	chr17:4805916C>T	Homo	NM_000080.4	c.189G>A	p.=	Not checked	Myasthenic syndrome, congenital, 4A, slow-channel 605809 AD, AR 3Myasthenic syndrome, congenital, 4B, fast-channel 616324 AR 3Myasthenic syndrome, congenital, 4C, associated with acetylcholine receptor deficiency 608931 AR 3	VUS		___
690	9611637	F	1 y	Microcephaly; Hypotonia; Hands weakness; Lower limbs weakness; Difficulty swallowing; Developmental regression; Refractory epilepsy; Hearing loss, bilateral; Growth retardation; Hypertelorism, mild; Strabismus, mild; Synophrys	No	Trio	Exome	Abnormality of the nervous system; HP:0000707	AD/AR	HEPACAM	Missense	N	chr11:124793730G>A	Het	NM_152722.4	c.604C>T	p.Leu202Phe	Inherited	Megalencephalic leukoencephalopathy with subcortical cysts 2A 613925 AR 3Megalencephalic leukoencephalopathy with subcortical cysts 2B, remitting, with or without mental retardation 613926 AD	VUS	VUS	___
691	9518445	M	7 d	History of a deceased child with diagnosis of Ichthyosis	Yes	Parents (Single)	Targeted	Abnormality of the skin; HP:0000951	Sporadic	___	___	___	___	___	___	___	___	___	___	___	Negative	___
692	9111057	Fetus	25 w	History of an aborted fetus with marked patchy aplasia of the skin and atrophy of underlying structures, low set malformed ears and hypertelorism	Yes	Parents (Single)	Exome	Abnormality of the skin; HP:0000951	AR	ITGB4	Frameshift	k	chr17:73728018CG>CTGGACA	Het	NM_000213.5	c.1342delinsTGGACA	p.Ala448Trpfs*52	Detected in parent(s)	Epidermolysis bullosa of hands and feet 131800 AD Epidermolysis bullosa, junctional, non-Herlitz type 226650 AR Epidermolysis bullosa, junctional, with pyloric atresia 226730 AR	Pathogenic	Positive	___
693	9606027	F	3 y	Spastic paraplegia; Muscle weakness & mild wasting in lower limbs; Flat feet; Lumbosacral spine MRI: mild levo scoliosis	Yes	Solo	Exome	Abnormal central motor function; HP:0011442	AR	ALS2	Stop gain	N	chr2:202626026G>A	Homo	NM_020919.4	c.691C>T	p.Arg231*	Not checked	Amyotrophic lateral sclerosis 2, juvenile 205100 AR	Likely Pathogenic	Positive	___
694	9611215	M	8 y	Hypotonia since birth; Developmental Delay; Mental retardation, moderate to severe; Seizures; Generalized muscle weakness; Muscle atrophy; Decreased muscle force; No walking; EMG: myopathy; Muscle biopsy: prominent selective type 2 fibers atrophy; IHC: labeling with all examined antibodies	Yes	Solo	Exome	Abnormality of the musculature; HP:0003011	AR	AP4E1	Splicing	N	chr15:51250992G>GTAAG	Het	NM_007347.5	c.1851+2_1851+5dup	___	Inherited	Spastic paraplegia 51, autosomal recessive 613744 ARStuttering, familial persistent, 1 184450 AD	VUS	VUS	___
									AR	AP4E1	Missense	K	chr15:51250689G>A	Het	NM_007347.5	c.1549G>A	p.Val517Ile	Inherited	Spastic paraplegia 51, autosomal recessive 613744 ARStuttering, familial persistent, 1 184450 AD	VUS		___
695	9607775	F	12 y	Asphyxia at birth; Developmental delay, motor & speech; Astigmatism; Sparse eyebrows, medial side; Dysmetria; Impaired tandem gait & Romberg test; Flat feet, mild; Frequent fallings; Gait imbalance; Brain MRI: mild dilation in body of lateral ventricles is seen with thinning of adjacent white matter	Yes	Solo	Exome	Abnormality of the nervous system; HP:0000707	AR	TRAIP	Missense	N	chr3:49866926C>T	Homo	NM_005879.2	c.1252G>A	p.Asp418Asn	Inherited	Seckel syndrome 9 616777 AR	VUS	VUS	___
									AD	DHX30	Missense	N	chr3:47868944C>T	Het	NM_138615.3	c.232C>T	p.His78Tyr	De novo	Neurodevelopmental disorder with severe motor impairment and absent language 617804 AD	VUS		___
696	9516024	M	2 y	Neurodevelopmental delay; Poor feeding; Hypotonia, mild; Joint laxity, mild; Mental retardation, moderate; Poor speech; Micrognathia; Head circumference: 53; ETHE1 gene sequencing:no pathogenic mutation; ACADS gene sequencing:no pathogenic mutation; Organic acid test in urine:elevated Lactic Acid and an elevated Ethylmalonic acid	Yes	Solo	Exome	Abnormality of metabolism/homeostasis; HP:0001939	AR	NDUFS7	Missense	N	chr19:1391140C>T	Homo	NM_024407.5	c.431C>T	p.Pro144Leu	Not checked	Leigh syndrome 256000 Mi, AR	VUS	VUS	___
697	9611570	M	47 y	Muscle weakness; Difficulty walking; Wheelchair-bound since 6 years ago; Winged scapula; Limitation in abduction of both hands; Pes cavus; Stuttering; Muscle biopsy: muscular dystrophy; EMG-NCV: myopathic process	No	Solo	Exome	Abnormality of the musculature; HP:0003011	AR	CAPN3	Splicing	K	chr15:42703200T>G	Compound Het	NM_000070.3	c.2380+2T>G	___	Inherited	Muscular dystrophy, limb-girdle, autosomal recessive 1 253600 AR	Likely Pathogenic	Positive	___
											Missense	K	chr15:42691746C>T	Compound Het	NM_000070.3	c.1250C>T	p.Thr417Met	Inherited	Muscular dystrophy, limb-girdle, autosomal recessive 1 253600 AR	Pathogenic		___
698	9614927	F	32 y	Muscle weakness, distal>proximal, lower limbs; Difficulty rising from seated position& climbing steps; Elevated level of serum CPK & LDH; EMG-NCV: myopathic process; MRI of Rt. Femur: fatty degeneration; IHC: loss of labeling with dysferlin; Muscle biopsy: chronic myopathic atrophy	Yes	Solo	Exome	Abnormality of the musculature; HP:0003011	AR	DYSF	Frameshift	K	chr2:71795360A>AC	Homo	NM_003494.4	c.2706dup	p.Lys903Glnfs*4	Not checked	Miyoshi muscular dystrophy 1 254130 AR 3Muscular dystrophy, limb-girdle, autosomal recessive 2 253601 AR 3Myopathy, distal, with anterior tibial onset 606768 AR 3	Pathogenic	Positive	___
699	9605823	M	21 y	Claudication & muscle weakness; Sensorineural hearing loss, bilateral; Muscle atrophy, lower & upper limbs; Hypotonia, mild; Finger movements difficulty, foot; Pes cavus; EMG-NCV: chronic neurogenic changes, compatible with chronic motor neuropathy/neuronopathy	Yes	Solo	Exome	Abnormal central motor function; HP:0011442	Familial	___	___	___	___	___	___	___	___	___	___	___	Negative	___
700	9609477	F	30 y	Hearing loss	No	Solo	Exome	Abnormality of the ear; HP:0000598	Familial	___	___	___	___	___	___	___	___	___	___	___	Negative	___
701	9610836	F	36 y	Difficulty climbing steps, running & rising from seated position; Difficulty walking; Hyperlordosis; Mild calf hypertrophy; Muscles atrophy, in hip & femor; Limitation in lifting up shoulder; IHC: compatible with dysferlinopathy; Muscle biopsy: mild myopathic changes with necrosis and regeneration associated with intermyofibrillar network disturbances as prominent moth-eaten fibers	No	Solo	Exome	Abnormality of the musculature; HP:0003011	Sporadic	___	___	___	___	___	___	___	___	___	___	___	Negative	___
702	9611849	M	9 y	Developmental delay; Nystagmus; Ataxia; Breath-Holding; Muscle weakness, lower>upper limbs; Hypotonia; Speech difficulty; EEG: very mild abnormal; MR spectroscopy of brain: suggestive of leukodystrophy; Brain MRI: highly suggestive of leukodystrophy	Yes	Solo	Exome	Abnormality of the nervous system; HP:0000707	AR	GJC2	Frameshift	K	chr1:228346428G>GGC	Homo	NM_020435.4	c.970_971dup	p.Ala325Profs*147	Inherited	Leukodystrophy, hypomyelinating, 2 608804 ARLymphedema, hereditary, IC 613480 ADSpastic paraplegia 44, autosomal recessive 613206 AR	Likely Pathogenic	Positive	___
703	9509412	F	19 y	Respiratory problem since birth; Muscle pain & cramps in calves, arms & forearms; Distal paresthesias, upper & lower limbs; Muscle weakness, proximal; Difficulty walking, rising from seated position & climbing steps; Decrease of visual acuity; Palpitations; Mild scoliosis in cervical spinal region; Tremor, occasionally; Atrophy of arms; Limitation in lifting upper limbs; Loss of sensation of feet…	Yes	Solo	Exome	Peripheral neuropathy; HP:0009830	AD	GDAP1	Missense	K	chr8:75275196A>G	Het	NM_018972.4	c.602A>G	p.Asn201Ser	Not checked	Charcot-Marie-Tooth disease, axonal, type 2K 607831 AD, ARCharcot-Marie-Tooth disease, axonal, with vocal cord paresis 607706 ARCharcot-Marie-Tooth disease, recessive intermediate, A 608340 ARCharcot-Marie-Tooth disease, type 4A 214400 AR	VUS	VUS	PMID: 32657593
704	9604213	F	6 y	Frequent fallings; Neurodevelopmental delay; Painful condition in ear and head (probably meningitis); Strabismus; Coloboma of iris; Pectus excavatum; Thin built; GI reflux	Yes	Solo	Exome	Abnormality of metabolism/homeostasis; HP:0001939	AR	NDUFAF5	Missense	N	chr20:13765860G>A	Homo	NM_024120.5	c.146G>A	p.Arg49Gln	Not checked	Mitochondrial complex 1 deficiency 252010 Mi, AR, XLD	VUS	VUS	___
705	9605847	M	71 y	Foot drop; Difficulty climbing steps & rising from seated position; Neck muscular spasm; Muscular atrophy, legs, arm & forearm; Muscle weakness, Rt. upper> Lt. upper limbs; Difficulty writing; Kyphosis; Contracture and limited movement of elbow; Internal rotation, Lt. ankle; Wheelchair-bound; Muscle biopsy: rimmed vacuole myopathy compatible with GNE myopathy; IHC: some lysosomal vacuoles; EMG-NC…	Yes	Solo	Exome	Abnormality of the musculature; HP:0003011	AD	MYH7	Missense	K	chr14:23894627C>T	Het	NM_000257.4	c.2287G>A	p.Val763Met	Inherited	Cardiomyopathy, dilated, 1S 613426 ADCardiomyopathy, hypertrophic, 1 192600 ADLaing distal myopathy 160500 AD Left ventricular noncompaction 5 613426 AD Myopathy, myosin storage, autosomal dominant 608358 AD Myopathy, myosin storage, autosomal recessive 255160 AR Scapuloperoneal syndrome, myopathic type 181430 AD	VUS	VUS	___
706	9614700	M	55 y	Teenage onset of Visual field impairment; Retinitis pigmentosa	No	Solo	Exome	Abnormality of the eye; HP:0000478	AR	RDH12	Frameshift	N	chr14:68196008C>CC	Homo	NM_152443.3	c.759dup	p.Phe254Leufs*19	Not checked	Leber congenital amaurosis 13 612712 AD, AR	Likely Pathogenic	Positive	___
707	9615200	F	53 y	Swelling of lower limbs; Deformity of Rt. lower limb; Paresthesia in finger tips of lower limb, unilateral; Generalized weakness following slight work; EMG-NCV: chronic sensorimotor polyneuropathy in lower extremities; CT scan of right foot and ankle: Charcot joint and sub-acute fracture at 2nd, 3rd, 4th metatarses of Rt. foot	No	Solo	Exome	Peripheral neuropathy; HP:0009830	Sporadic	___	___	___	___	___	___	___	___	___	___	___	Negative	___
708	9617071	M	18 y	Hearing loss, prelingual	Yes	Solo	Exome	Abnormality of the ear; HP:0000598	AD	GATA3	Missense	N	chr10:8106016C>T	Het	NM_001002295.2	c.839C>T	p.Thr280Met	Not checked	Hypoparathyroidism, sensorineural deafness, and renal dysplasia 146255 AD	VUS	VUS	___
709	9606563	M	34 y	Onset at the age of 15-year with difficulty walking; Tip-toe walking; Progressive disorder, extended from lower to upper limbs; Muscle weakness, distal & proximal; Muscle wasting in legs & arms; Wheelchair-bound from 7 years ago; Hand fingers deformity; Foot deformity; Thin build	Yes	Solo	Exome	Abnormality of the musculature; HP:0003011	Familial	___	___	___	___	___	___	___	___	___	___	___	Negative	___
710	9611514	M	8 m	History of a deceased child with Hepatosplenomegaly; Hyperbilirubinemia; Abnormal LFT	No	Parents (Single)	Exome	Abnormality of metabolism/homeostasis; HP:0001939	AR	GAA	Missense	K	chr17:78086478G>A	Het	NM_000152.5	c.1856G>A	p.Ser619Asn	Detected in parent(s)	Glycogen storage disease II 232300 AR	Likely Pathogenic	Positive	___
									AR	CPT1A	Missense	N	chr11:68560821C>T	Het	NM_001876.4	c.929G>A	p.Arg310Gln	Detected in parent(s)	CPT deficiency, hepatic, type IA 255120 AR	VUS		___
711	9614799	M	8 m	Elevated level of Alk ph.; Skull X-ray: Dense bones; Anemia, anisocytosis, hypochromia, microcytic; Bone age X-ray: suggestive of rickets	Yes	Solo	Targeted	Abnormality of the skeletal system; HP:0000924	AR	TCIRG1	Missense	K	chr11:67815434G>A	Homo	NM_006019.4	c.1549G>A	p.Asp517Asn	Not checked	Osteopetrosis, autosomal recessive 1 259700 AR	Likely Pathogenic	Positive	___
712	9615474	M	19 y	Muscle weakness, proximal, upper & lower limbs; Difficulty climbing steps; Paresthesia; Onset:5-6 years ago; Difficulty swallowing; Dyspnea; EMG-NCV:chronic demyelinating sensorimotor polyneuropathy; Muscle biopsy:chronic myopathic atrophy with extensive fibro-fatty substitution	Yes	Solo	Exome	Peripheral neuropathy; HP:0009830	Sporadic	___	___	___	___	___	___	___	___	___	___	___	Negative	___
713	9617069	M	9 y	Epilepsy; Physical disability; Dysarthria; Brain CT: Normal; EEG: Normal; EMG-NCV: suggestive of sensory polyneuropathy and meunoneuritis multiplex	Yes	Solo	Exome	Abnormality of the nervous system; HP:0000707	AR	KCNJ10	Missense	N	chr1:160011356A>G	Homo	NM_002241.5	c.967T>C	p.Tyr323His	Not checked	Enlarged vestibular aqueduct, digenic 600791 AR SESAME syndrome 612780 AR	VUS	VUS	PMID: 32657593
714	9617070	F	29 y	Hearing loss, prelingual	No	Solo	Exome	Abnormality of the ear; HP:0000598	AR	SLC26A4	Missense	K	chr7:107350554G>T	Potential compound Het	NM_000441.1	c.2145G>T	p.Lys715Asn	Not checked	Deafness, autosomal recessive 4, with enlarged vestibular aqueduct 600791 AR Pendred syndrome 274600 AR	VUS	Positive	___
											Frameshift	K	chr7:107323945A>AA	Potential compound Het	NM_000441.1	c.965dup	p.Asn322Lysfs*8	Not checked	Deafness, autosomal recessive 4, with enlarged vestibular aqueduct 600791 AR Pendred syndrome 274600 AR	Likely Pathogenic		___
715	9616070	M	5 m	Macrocephaly; Imbalance (ataxia?!); Developmental delay, neck holding; Brain CT:The loss of the differentiation between grey matter and white matter with lateral ventricles dilatation	Yes	Solo	Exome	Abnormality of the nervous system; HP:0000707	AR	TMEM67	Missense	K	chr8:94792831A>G	Homo	NM_153704.6	c.725A>G	p.Asn242Ser	Inherited	COACH syndrome 216360 AR 3Joubert syndrome 6 610688 AR 3Meckel syndrome 3 607361 AR 3Nephronophthisis 11 613550 AR 3{Bardet-Biedl syndrome 14, modifier of} 615991 AR	Pathogenic	Positive	___
716	8607415	M	5 m	Developmental delay with abnormal brain MRI	Yes	Solo	Exome	Abnormality of the nervous system; HP:0000707	AR	BTD	Missense	K	chr3:15686894C>G	Homo	NM_001370658.1	c.1471C>G	p.Gln491Glu	Not checked	Biotinidase deficiency 253260 AR	VUS	VUS	___
									AR	HERC1	Missense	N	chr15:63946410G>A	Homo	NM_003922.4	c.10198C>T	p.Arg3400Cys	Not checked	Macrocephaly, dysmorphic facies, and psychomotor retardation 617011 AR	VUS		___
717	9306666	M	16 y	Hypotonia at the age of 7y/o; Difficulty walking & climbing steps; Upper limbs muscle weakness; Hyperlordosis; Scapular winging; Restriction in abduction; Tip-toe walking, mild; Frequent fallings; EMG-NCV: compatible with muscular dystrophy (duchenne type); Elevated level of CPK & LDH; Muscle biopsy: suggestive of Becker muscular dystrophy	Yes	Solo	Exome	Abnormality of the musculature; HP:0003011	AR	SGCA	Missense	K	chr17:48245014C>T	Homo	NM_000023.4	c.229C>T	p.Arg77Cys	Not checked	Muscular dystrophy, limb-girdle, autosomal recessive 3 608099 AR 3	Pathogenic	Positive	___
718	9611388	M	4 y	Seizures; Developmental delay and regression; Blond hair; Hypotonia; Difficulty swallowing; Albinoid fundus	Yes	Solo	Exome	Abnormality of the nervous system; HP:0000707	AR	ACOX1	initiation	N	chr17:73975154T>C	Homo	NM_004035.7	c.1A>G	p.?	Not checked	Peroxisomal acyl-CoA oxidase deficiency 264470 AR 3	VUS	VUS	___
719	9615614	M	14 y	Muscular Dystrophy	Yes	Solo	Exome	Abnormality of the musculature; HP:0003011	XLR	DMD	Missense	K	chrX:32717229C>A	Hemi	NM_004006.2	c.831G>T	p.Gln277His	Inherited	Becker muscular dystrophy 300376 XLR 3 Duchenne muscular dystrophy 310200 XLR 3	Likely Pathogenic	Positive	___
720	9610135	F	5 y	Motor delay; Facial weakness, mild; Muscle weakness & wasting in lower limbs; Muscle weakness in upper limbs; Flexion deformity in knees & hips; not able to walk; Kyphoscoliosis; Lumbar & spine MRI: scoliosis and fat atrophy change in paravertebral muscles; EMG-NCV: myopathic process	Yes	Solo	Exome	Abnormality of the musculature; HP:0003011	AD	RYR1	Missense	K	chr19:39070694C>T	Het	NM_000540.2	c.14437C>T	p.His4813Tyr	De novo	King-Denborough syndrome 619542 AD	Likely Pathogenic	Positive	___
721	9615613	M	6 y	Ataxia	Yes	Solo	Exome	Abnormal central motor function; HP:0011442	AR	ATM	Stop gain	K	chr11:108201089C>T	Homo	NM_000051.4	c.7456C>T	p.Arg2486*	Not checked	Ataxia-telangiectasia 208900 AR 3	Pathogenic	Positive	___
722	9616047	F	4 y	Onset at 11mo; Difficulty walking; Weight loss, severe; Recurrent respiratory infections; Epilepsy; Hypothyroidism; Brain MRI:normal	No	Solo	Exome	Abnormality of blood and blood-forming tissues; HP:0001871	AR	ADA	Missense	K	chr20:43254234G>T	Het	NM_000022.4	c.454C>A	p.Leu152Met	Not checked	Adenosine deaminase deficiency, partial 102700 AR, SMoSevere combined immunodeficiency due to ADA deficiency 102700 AR, SMo	Likely Pathogenic	Unclear	___
723	9605992	M	24 y	Speech difficulty; Mental deterioration; Muscle weakness & wasting, legs>arms; Tremor in hands; Spastic quadriparesis; Inability to walk since 2 years ago; Abnormal findings in CT angiography of thoracic aorta; EMG-NCV: chronic axonal length dependent sensorimotor polyneuropathy with ongoing denervation	Yes	Solo	Exome	Abnormal central motor function; HP:0011442	AR	ZFYVE26	Frameshift	N	chr14:68222743CT>C	Homo	NM_015346.4	c.6707del	p.Lys2236Serfs*3	Not checked	Spastic paraplegia 15, autosomal recessive 270700 AR	Likely Pathogenic	Positive	___
724	9610997	M	39 y	Night blindness; Strabismus; Cataract; Myopia; RP; (suspicious of) Polydactyly	Yes	Solo	Exome	Abnormality of the eye; HP:0000478	AR	ARL6	Splicing	N	chr3:97503894G>A	Homo	NM_177976.3	c.349+1G>A	___	Not checked	Retinitis pigmentosa 55 613575 Bardet-Biedl syndrome 3 600151 AR{Bardet-Biedl syndrome 1, modifier of} 209900 AR, DR	Likely Pathogenic	Positive	___
725	9616145	F	13 y	Onset at 11y/o with fatigue in feet and difficulty walking; Tremor, hand; Difficulty climbing steps, running and rising from seated position; Muscle weakness, distal, legs>arms; Joint hypermobility, fingers; Equinus posture in feet; Pes cavus; Claw toe, 4th finger, bilateral; Pos Gowers sign; Imbalance while walking; EMG-NCV:chronic axonal type (predominantly sensory) polyneuropathy	Yes	Solo	Exome	Peripheral neuropathy; HP:0009830	Sporadic	___	___	___	___	___	___	___	___	___	___	___	Negative	___
726	9605936	M	24 y	Frequent fallings; Dysarthria; Unable to walk independently; Ataxic gait; Tremor, hands; Writing difficulty	Yes	Solo	Exome	Abnormal central motor function; HP:0011442	AR	SYNE1	Stop gain	K	chr6:152551729G>A	Homo	NM_182961.4	c.21148C>T	p.Arg7050*	Inherited	Arthrogryposis multiplex congenita 3, myogenic type; #618484; ARSpinocerebellar ataxia, autosomal recessive 8; #610743; AR	Pathogenic	Positive	___
727	9615166	M	19 m	History of an affected child with Methylmalonic acidemia	Yes	Parents (Single)	Targeted	Abnormality of metabolism/homeostasis; HP:0001939	AR	MMUT	Missense	K	chr6:49425585G>T	Het	NM_000255.4	c.572C>A	p.Ala191Glu	Detected in parent(s)	Methylmalonic aciduria, mut(0) type 251000 AR	Pathogenic	Positive	___
728	9614600	M	53 y	Gait imbalance; Difficulty rising from seated position; Muscle weakness, legs; Parkinsonian gait; EMG-NCV: upper motor neuron involvement (HSP); Cervical spine MR study: cervical spondylosis	Yes	Solo	Exome	Abnormal central motor function; HP:0011442	Sporadic	___	___	___	___	___	___	___	___	___	___	___	Negative	___
729	9616687	M	34 y	Hearing loss	No	Solo	Exome	Abnormality of the ear; HP:0000598	XLR	POU3F4	Missense	N	chrX:82764221T>C	Hemi	NM_000307.5	c.889T>C	p.Phe297Leu	Not checked	Deafness, X-linked 2 304400 XLR	VUS	VUS	___
730	9314692	M	41 y	Difficulty walking, climbing steps, running & rising from seated position since 17-18 y/o; Neck muscle weakness; Muscle weakness, proximal and distal, legs and arms; Quadriplegic; Wheelchair-bound from 10 years ago; Respiratory difficulty; EMG-NCV: compatible with severe chronic myopathic process; Metabolic test: no indication of Pompe disease	No	Solo	Exome	Abnormality of the musculature; HP:0003011	XLR	FHL1	Missense	N	chrX:135289999T>C	Hemi	NM_001159702.3	c.380T>C	p.Phe127Ser	Not checked	?Uruguay faciocardiomusculoskeletal syndrome 300280 XLR Emery-Dreifuss muscular dystrophy 6, X-linked 300696 XLR Myopathy, X-linked, with postural muscle atrophy 300696 XLR Reducing body myopathy, X-linked 1a, severe, infantile or early childhood onset 300717 XLDReducing body myopathy, X-linked 1b, with late childhood or adult onset 300718 XLScapuloperoneal myopathy, X-linked dominant 300695 XLD	VUS	VUS	___
731	9004531	F	28 y	Hearing loss, non-syn, bilateral; Onset:11y/o	Yes	Solo	Exome	Abnormality of the ear; HP:0000598	AR	GJB2	Frameshift	K	chr13:20763685AC>A	Het	NM_004004.6	c.35del	p.Gly12Valfs*2	Not checked	Bart-Pumphrey syndrome 149200 AD Deafness, autosomal dominant 3A 601544 AD Deafness, autosomal recessive 1A 220290 AR Hystrix-like ichthyosis with deafness 602540 AD Keratitis-ichthyosis-deafness syndrome 148210 AD Keratoderma, palmoplantar, with deafness 148350 AD Vohwinkel syndrome 124500 AD	Pathogenic	Positive	___
									AR	CEACAM16	Stop gain	N	chr19:45207364C>A	Homo	NM_001039213.3	c.459C>A	p.Cys153*	Inherited	Deafness, autosomal dominant 4B 614614 AD	Likely Pathogenic		___
732	9609689	F	31 y	Mental retardation, severe; Speech delay; Seizures	No	Trio	Exome	Abnormality of the nervous system; HP:0000707	AR	LINS1	Frameshift	N	chr15:101109580C>CTATTCTGT	Homo	NM_001040616.2	c.2129_2136dup	p.Val713Thrfs*3	Inherited	Mental retardation, autosomal recessive 27 614340 AR	VUS	VUS	___
733	9614966	F	4 y	Myopathy; Hypertrophy of muscles	Yes	Solo	Targeted	Abnormality of the musculature; HP:0003011	Sporadic	___	___	___	___	___	___	___	___	___	___	___	Negative	___
734	9615682	M	26 y	Rhabdomyolysis; Muscle weakness, mild, proximal>distal, legs>arms; Lordosis; Hands tremor; Early fatigue while walking; Muscle spasm, lower limbs; Prominent calves; Difficulty running & climbing steps; Elevated level of CPK; Muscle biopsy: muscular dystrophy, scapuloproneal type; EMG-NCV: mild chronic myopathic process and mild forms of muscular dystrophies (Becker or LGMD)	Yes	Solo	Targeted	Abnormality of the musculature; HP:0003011	AR	ACADVL	Missense	K	chr17:7126018C>T	Homo	NM_000018.3	c.911C>T	p.Ala304Val	Not checked	VLCAD deficiency 201475 AR	Likely Pathogenic	Positive	___
735	9616322	M	10 d	History of a deceased child with poor feeding; Special odor; Seizures; Vomiting; HPLC amino acid profile: elevated level of Glutamic acid, Phenylalanine and Lysine; Urine organic acid: Elevated levels of isovalerylcarnitine	Yes	Parents (Single)	Exome	Abnormality of metabolism/homeostasis; HP:0001939	AR	IVD	Missense	N	chr15:40708326G>A	Het	NM_002225.3	c.1019G>A	p.Arg340Gln	Detected in parent(s)	Isovaleric acidemia 243500 AR	VUS	VUS	___
736	9617432	F	31 y	Muscle pain; Early fatigue while rigorous activities; Bone tumor (benign) in skull; CPK:1133; LDH:621; Alk ph:14.1; ; Muscle biopsy: chronic mixed myopathic and neurogenic atrophy with prominent reinnervation process associated with slight increased in lipid content of some muscle fibers; IHC: Sarcolemmal labelling with all examined antibodies; MRI of left femur: Mild fatty degeneration in all mu…	Yes	Solo	Exome	Abnormality of the musculature; HP:0003011	AR	ACADVL	Missense	K	chr17:7127172T>C	Potential compound Het	NM_001270447.2	c.1379T>C	p.Met460Thr	Not checked	VLCAD deficiency 201475 AR	Likely Pathogenic	Positive	___
											Frameshift	N	chr17:7125611GG>G	Potential compound Het	NM_001270447.1	c.938del	p.Gly313Alafs*63	Not checked	VLCAD deficiency 201475 AR	Likely Pathogenic		___
737	9616526	F	9 y	Ataxic gait; Distal laxity; Developmental delay, motor & speech; Spasticity; Brain CT & MRI: Normal; lyso-SM-509 determination Niemann-Pick disease type A/B, C1 & 2: not confirmed; EMG-NCV: Normal; Karyotype:Normal	No	Solo	Exome	Abnormality of the nervous system; HP:0000707	AR	SACS	Missense	N	chr13:23904546T>C	Het	NM_014363.4	c.13469A>G	p.Tyr4490Cys	Not checked	Spastic ataxia, Charlevoix-Saguenay type 270550 AR	VUS	VUS	___
738	9608602	F	11 y	Developmental delay; CDH, Rt.; Joint laxity; Thoracic scoliosis; Generalized hypotonia; NCV: asymmetric sensory-motor neuropath with prominent demyelinating features	Yes	Solo	Exome	Abnormality of the nervous system; HP:0000707	AR	SLC12A6	Missense	K	chr15:34534390A>C	Homo	NM_133647.1	c.2075T>G	p.Leu692Arg	Not checked	Agenesis of the corpus callosum with peripheral neuropathy 218000 AR	VUS	VUS	PMID: 32657593
739	9611375	F	27 y	Deafness, congenital; Iris hetrochromia	No	Solo	Exome	Abnormality of the ear; HP:0000598	AD	MITF	Missense	N	chr3:70008464G>A	Het	NM_000248.3	c.751G>A	p.Val251Met	Inherited	COMMAD syndrome 617306 ARTietz albinism-deafness syndrome 103500 AD Waardenburg syndrome, type 2A 193510 AD Waardenburg syndrome/ocular albinism, digenic 103470 AD {Melanoma, cutaneous malignant, susceptibility to, 8} 614456	VUS	VUS	___
									AD	MITF	Missense	N	chr3:69915472C>T	Het	NM_198177.2	c.31C>T	p.Pro11Ser	Inherited	COMMAD syndrome 617306 ARTietz albinism-deafness syndrome 103500 AD Waardenburg syndrome, type 2A 193510 AD Waardenburg syndrome/ocular albinism, digenic 103470 AD {Melanoma, cutaneous malignant, susceptibility to, 8} 614457	VUS		___
740	9617267	F	30 y	Onset at 7-8y/o with difficulty running & climbing steps; Muscle weakness, progressive, proximal>distal, lower>upper limbs; Muscle wasting; Joints laxity; Hypotonia, mild, generalized; Pos Gowers sign; Spirometry: Normal; EMG-NCV:myopathic process; Muscle biopsy: Muscular atrophy, neurogenic, mixed progressive spinal and peripheral neuropathic type; CPK:198	Yes	Solo	Exome	Abnormality of the musculature; HP:0003011	AR	COL6A2	Inframe del	N	chr21:47552143TCCT>T	Homo	NM_001849.4	c.2738_2740del	p.Ser913del	Not checked	Myosclerosis, congenital 255600 AR Bethlem myopathy 1 158810 AR, AD Ullrich congenital muscular dystrophy 1 254090 AR, AD	VUS	VUS	___
741	9614241	F	56 y	Difficulty climbing stairs & rising from seated position; Muscle weakness, generalized; Hyperlordosis, mild; Numbness, fingers of upper limbs; Loss of sensation, fingers of lower limbs; Elevated level of CPK; Muscle biopsy: chronic myopathic atrophy; Bone densitometry: R/O secondary cause of osteoporosis; EMG-NCV: myopathic disorder; MRI, arms, thighs, thoracic, lumbosacral and brain with abnorma…	No	Solo	Exome	Abnormality of the musculature; HP:0003011	Sporadic	___	___	___	___	___	___	___	___	___	___	___	Negative	___
742	8702569	M	40 y	Foot deformity, bilateral; Difficulty walking; Imbalance gait; Wheelchair-bound; Seizures; Panic attack; Sagging Cheeks; Short neck; Neck contracture; Muscle & Joints contractures; kyphosis; Pes cavus; Dysphagi; Respiratory problem; Lumbar MRI: scoliosis	Yes	Solo	Exome	Abnormality of the musculature; HP:0003011	Familial	___	___	___	___	___	___	___	___	___	___	___	Negative	___
743	9305076	F	7 m	Developmental delay; Hydrocephalus; Seizures; Pudgy cheeks; Deep set eyes; Thin nostrils; Increased level of Homocysteine; Positive urine homocysteine & Cystein; Brain MRI: hydrocephaly; Brain CT: suggestive of Dandy-walker-variant; EEG: definitely abnormal	Yes	Solo	Exome	Abnormality of metabolism/homeostasis; HP:0001939	AR	MOCS1	Missense	K	chr6:39877617A>G	Homo	NM_005943.5	c.1064T>C	p.Ile355Thr	Not checked	Molybdenum cofactor deficiency A 252150 AR	VUS	Positive	___
									AR	MTHFR	Stop gain	K	chr1:11860308G>A	Homo	NM_005957.5	c.547C>T	p.Arg183*	Not checked	Homocystinuria due to MTHFR deficiency 236250 AR {Neural tube defects, susceptibility to} 601634 AR {Schizophrenia, susceptibility to} 181500 AD {Thromboembolism, susceptibility to} 188050 AD {Vascular disease, susceptibility to}	Pathogenic		___
744	9317868	M	15 y	FSHD-like phenotype; EMG:myopathic process; Muscle biopsy:end stage muscle atrophy; IHC:sarcolemmal labelling with all examined antibodies	No	Solo	Exome	Abnormality of the musculature; HP:0003011	AD/Digenic	SMCHD1	Missense	K	chr18:2703828T>G	Het	NM_015295.3	c.1786T>G	p.Trp596Gly	Not checked	Fascioscapulohumeral muscular dystrophy 2, digenic	Pathogenic	Positive	___
745	9606478	M	5 y	Onset at age of 3 years old with early fatigue while walking and difficulty climbing stairs; Muscle pain; Mild muscle weakness, proximal; Elevated level of CPK & LDH	Yes	Solo	Exome	Abnormality of the musculature; HP:0003011	AR	TCAP	Frameshift	N	chr17:37821623CAG>C	Homo	NM_003673.4	c.14_15del	p.Glu5Alafs*11	Not checked	Cardiomyopathy, hypertrophic, 25 607487 AD Muscular dystrophy, limb-girdle, autosomal recessive 7 601954 AR	Likely Pathogenic	Positive	___
746	9614603	F	2 y	HyperCKemia; Elevated level of Aldolase, SGOT & SGPT; Lordosis, mild; Muscle biopsy: early stage of muscular dystrophy	Yes	Solo	Exome	Abnormality of the musculature; HP:0003011	AR	CAPN3	Missense	N	chr15:42681154G>T	Homo	NM_000070.2	c.661G>T	p.Gly221Cys	Not checked	Muscular dystrophy, limb-girdle, autosomal recessive 1 253600 AR	Likely Pathogenic	Positive	___
747	9606052	F	28 y	Frequent fallings; Difficulty rising, climbing stairs & running; Positive Hx for Fx and dislocation of upper limb; Eye weakness; Ptosis, unilateral; Restrictive respiratory disease; Hyperlordosis; Weakness of forearm and arm muscles; Hypertrophy of calf, mild; Muscle biopsy: muscular atrophy, neurogenic probably progressive spinal mild form	Yes	Solo	Exome	Abnormality of the musculature; HP:0003011	AD/AR	DNA2	Splicing	N	chr10:70206171C>T	Het	NM_001080449.3	c.940-1G>A	___	Inherited	Seckel syndrome 8 615807 AR Progressive external ophthalmoplegia with mitochondrial DNA deletions, autosomal dominant 6 615156 AD	VUS	VUS	___
748	9606420	M	7 y	Seizures, suspicious of; Prolonged jaundice	Yes	Solo	Exome	Abnormality of metabolism/homeostasis; HP:0001939	AR	TANGO2	Splicing	K	chr22:20049207G>A	Homo	NM_152906.7	c.605+1G>A	___	Inherited	Metabolic encephalomyopathic crises, recurrent, with rhabdomyolysis, cardiac arrhythmias, and neurodegeneration 616878 AR	Pathogenic	Positive	___
749	9611838	F	27 y	RP; Glaucoma	Yes	Solo	Exome	Abnormality of the eye; HP:0000478	AR	PDE6B	Missense	N	chr4:655978A>G	Homo	NM_000283.4	c.1670A>G	p.His557Arg	Inherited	Night blindness, congenital stationary, autosomal dominant 2 163500 AD Retinitis pigmentosa-40 613801 AR	VUS	VUS	___
750	9616739	F	6 y	Onset at the age of 3 years old with difficulty walking; Muscle weakness; Sagging cheeks; Frequent fallings; Waddling gait; Ptosis, mild; Lordosis, severe; EMG-NCV: neuromuscular junction transmission disorder (synaptic or post synaptic); Acetylcholin-receptor:<0.3; MuSK:<0.4	Yes	Solo	Targeted	Abnormality of the musculature; HP:0003011	AR	DOK7	Frameshift	K	chr4:3495165AC>A	Homo	NM_173660.4	c.1457del	p.Pro486Argfs*15	Inherited	Fetal akinesia deformation sequence 208150 ARMyasthenic syndrome, congenital, 10 254300 AR	VUS	VUS	___
751	9515937	Fetus	18 w	Autopsy findings of the fetus are suggestive of Pallister-Hall syndrome; Mother diagnosed with Post axial polydactyly & Syndactyly and suspicious of oculo-dento-digital syndrome in Father	Yes	Trio	Exome	Abnormality of prenatal development or birth; HP:0001197	AR	GLI3	Stop gain	K	chr7:42012112G>A	Homo	NM_000168.5	c.1927C>T	p.Arg643*	Inherited	Greig cephalopolysyndactyly syndrome 175700 AD Pallister-Hall syndrome 146510 AD Polydactyly, postaxial, types A1 and B 174200 AD Polydactyly, preaxial, type IV 174700 AD {Hypothalamic hamartomas, somatic} 241800	Pathogenic	Positive	PMID: 32112393
752	9603636	M	17 y	Proximal muscle weakness, lower>upper limbs; Pseudohypertrophy of calves; Fatigue; Difficulty climbing steps; EMG: chronic myopathic process; Muscle biopsy: early stage of muscular dystrophy with secondary neurogenic changes; Elevated level of CPK	Yes	Solo	Exome	Abnormality of the musculature; HP:0003011	AD	MYH2	Missense	N	chr17:10432151C>A	Het	NM_017534.6	c.3600G>T	p.Lys1200Asn	Not checked	Proximal myopathy and ophthalmoplegia 605637 AD, AR	VUS	VUS	___
753	9605953	F	11 y	Seizures; Difficulty walking, running, climbing stairs & rising from seated position; Muscle weakness, legs, proximal & distal; Lordosis, mild; Tremor in hands; Foot drop, unilateral; Flat feet; Abnormal gait; Muscle biopsy: muscle atrophy with presence of central core-like lesions and adipose tissue replacement; EMG-NCV: suspicion of myopathic process with spontaneous activity	No	Trio	Exome	Abnormality of the musculature; HP:0003011	AD	PIEZO2	Missense	N	chr18:10763008G>A	Het	NM_022068.4	c.2960C>T	p.Thr987Ile	Inherited	Marden-Walker syndrome 248700 AD Arthrogryposis, distal, type 3 114300 AD Arthrogryposis, distal, type 5 108145 AD Arthrogryposis, distal, with impaired proprioception and touch 617146 AR	VUS	VUS	___
754	9606050	M	17 y	Developmental delay; Unable to walk; Severe mental retardation; Speech problem; Microcephaly; Short forehead; Strabismus; Hypotelorism; Micro cornea; Wide mouth; Muscle wasting in legs; Deformity of chest; Severe kyphoscoliosis; Tapered fingers; Bilateral club foot; CDH; Brain MRI: mild global widening of CSF; High level of plasma lactate and high ratio of Lactate/Pyrovate	No	Solo	Exome	Abnormality of the nervous system; HP:0000707	XLR	RBM10	Frameshift	N	chrX:47030579GGAGG>G	Hemi	NM_005676.5	c.355_358del	p.Glu119Metfs*14	Inherited	TARP syndrome 311900 XLR	Likely Pathogenic	Positive	___
755	9607335	F	35 y	Frequent falls; Difficulty walking; Difficulty running; Difficulty climbing stairs; Distal muscle weakness; Diffuse muscle wasting; Joint laxity; Claw hands; Tremor; Postural deformity of ankles; Foot drop; Abnormal gait. EMG-NCV: compatible with chronic & severe demyelinating sensorimotor polyneuropathy	Yes	Solo	Exome	Peripheral neuropathy; HP:0009830	AR	NEFL	Stop gain	N	chr8:24813193C>T	Homo	NM_006158.5	c.837G>A	p.Trp279*	Not checked	Charcot-Marie-Tooth disease, dominant intermediate G 617882 AD Charcot-Marie-Tooth disease, type 1F 607734 AD, AR Charcot-Marie-Tooth disease, type 2E 607684 AD	Likely Pathogenic	Positive	PMID: 32657593
756	9606064	M	23 y	Increased muscle fatigability; Muscle weakness; Skeletal muscle atrophy; Myopia. EMG-NCV: chronic neurogenic change	No	Solo	Exome	Peripheral neuropathy; HP:0009830	AD	DYNC1H1	Missense	K	chr14:102446289G>A	Het	NM_001376.5	c.752G>A	p.Arg251His	De novo	Charcot-Marie-Tooth disease, axonal, type 20 614228 AD Mental retardation, autosomal dominant 13 614563 AD Spinal muscular atrophy, lower extremity-predominant 1, AD 158600 AD	Pathogenic	Positive	___
757	9608755	F	1 m	Preterm; Hyponatremia; Hypocalcemia; LBW; Seizures, suspicious of	Yes	Solo	Exome	Abnormality of metabolism/homeostasis; HP:0001939	AR	HADHA	Missense	N	chr2:26417483T>C	Homo	NM_000182.5	c.1645A>G	p.Arg549Gly	Inherited	Fatty liver, acute, of pregnancy 609016 AR HELLP syndrome, maternal, of pregnancy 609016 AR LCHAD deficiency 609016 AR Trifunctional protein deficiency 609015 AR	VUS	VUS	___
758	9611593	F	4 y	Mental retardation; Hypotonia; Developmental delay, motor & speech; Seizures; Elevated level of SGOT & SGPT; Head Circumference: 47	Yes	Solo	Exome	Abnormality of the nervous system; HP:0000707	AR	ITGA7	Frameshift	N	chr12:56101371G>GAC	Homo	NM_001144996.2	c.94_95dup	p.Ala33Serfs*7	Inherited	Muscular dystrophy, congenital, due to ITGA7 deficiency 613204 AR	Likely Pathogenic	Positive	___
									AR	ATAD3A	Missense	N	chr1:1459776G>A	Homo	NM_018188.5	c.1357G>A	p.Gly453Ser	Inherited	Harel-Yoon syndrome 617183 AD, AR	VUS		___
759	9611774	F	7 y	Coarse facies, mild; Glaucoma; Blindness; Hypertelorism; High nasal bridge	Yes	Solo	Exome	Abnormality of the eye; HP:0000478	AD	PTPN11	Missense	K	chr12:112888162G>A	Het	NM_001330437.2	c.178G>A	p.Gly60Ser	Not checked	LEOPARD syndrome 1 151100 AD Leukemia, juvenile myelomonocytic, somatic 607785 Metachondromatosis 156250 AD Noonan syndrome 1 163950 AD	Likely Pathogenic	Positive	___
									AD	CAPN5	Frameshift	N	chr11:76796061C>CACGCCGGGGC	Het	NM_004055.5	c.130_139dup	p.Pro47Hisfs*95	Not checked	Vitreoretinopathy, neovascular inflammatory 193235 AD	VUS		___
760	9606020	F	31 y	Headache; Blurred vision; Vertigo; Numbness in lower & upper limbs following shunt surgery; Optic atrophy; Ptosis; Mild facial muscle weakness; Hearing loss, unilateral; Muscle weakness; Nasal speech; Hand muscle atrophy in interphalange; Gait imbalance; Dysphagia	Yes	Solo	Exome	Abnormality of the nervous system; HP:0000707	AR	AAAS	Missense	N	chr12:53708617G>A	Homo	NM_015665.5	c.463C>T	p.Arg155Cys	Inherited	Achalasia-addisonianism-alacrimia syndrome 231550 AR	Likely Pathogenic	Positive	___
761	9617618	M	6 y	Delay in walking & sitting; Bilateral ptosis; Generalized muscle weakness; Interstitial pulmonary disease; Lordosis; Abnormal gait; Difficulty climbing stairs & running. EMG-NCV: NMJ disorder; Negative Anti MuSK & Anti acetylcholine receptor antibody	Yes	Solo	Targeted	Abnormality of the musculature; HP:0003011	AR	CHRNE	Missense	K	chr17:4805285A>T	Homo	NM_000080.4	c.442T>A	p.Cys148Ser	Not checked	Myasthenic syndrome, congenital, 4A, slow-channel 605809 AD, AR 3Myasthenic syndrome, congenital, 4B, fast-channel 616324 AR 3Myasthenic syndrome, congenital, 4C, associated with acetylcholine receptor deficiency 608931 AR 3	Likely Pathogenic	Positive	___
762	9612884	F	4 y	Hydrocephaly and Seizures	No	Trio	Exome	Abnormality of the nervous system; HP:0000707	Familial	___	___	___	___	___	___	___	___	___	___	___	Negative	___
763	9605984	M	10 y	Postnatal microcephaly; Psychomotor delay; Mental retardation, mod to severe; Strabismus; Nystagmus; Tongue protrude; Large tongue; Flexion deformity of wrists, elbows & knees; Kiphoscoliosis; Clonus at feet; Skin hyperpigmentation in back; Limbs spasticity; Difficulty swallowing & chewing; Respiratory problem; Brain CT: abnormal; Mild bilateral optic disc pallor	Yes	Solo	Exome	Abnormality of the nervous system; HP:0000707	AR	RNASEH2C	Missense	K	chr11:65487856G>A	Homo	NM_032193.4	c.205C>T	p.Arg69Trp	Not checked	Aicardi-Goutieres syndrome 3 610329 AR	Pathogenic	Positive	___
764	9606388	M	11 y	Hypotonia; Poor sucking; Developmental delay; Refractory seizures; Visual impairment; Teeth decays; Ankle deformity; Behavioral disorder (autistic); Brain MRI: white matter abnormality and ventriculomegaly	Yes	Solo	Exome	Abnormality of the nervous system; HP:0000707	AR	POLG	Missense	K	chr15:89873415G>A	Het	NM_001126131.2	c.752C>T	p.Thr251Ile	Not checked	Mitochondrial DNA depletion syndrome 4A (Alpers type) 203700 AR Mitochondrial DNA depletion syndrome 4B (MNGIE type) 613662 AR Mitochondrial recessive ataxia syndrome (includes SANDO and SCAE) 607459 AR Progressive external ophthalmoplegia, autosomal dominant 1 157640 AD Progressive external ophthalmoplegia, autosomal recessive 1 258450 AR	Pathogenic	Unclear	___
									AR	POLG	Missense	K	chr15:89868870G>A	Het	NM_001126131.2	c.1760C>T	p.Pro587Leu	Not checked	Mitochondrial DNA depletion syndrome 4A (Alpers type) 203700 AR Mitochondrial DNA depletion syndrome 4B (MNGIE type) 613662 AR Mitochondrial recessive ataxia syndrome (includes SANDO and SCAE) 607459 AR Progressive external ophthalmoplegia, autosomal dominant 1 157640 AD Progressive external ophthalmoplegia, autosomal recessive 1 258450 AR	Pathogenic		___
765	9606361	F	36 y	Exotropia, Rt eye; Joints laxity; Generalized hypotonia; Muscle cramps & weakness; Difficulty walking, rising & climbing stairs; Pos hx. for Diabetes, hair loss and Amenorrhea; Pos hx for Osteoporosis; Heart echo: mild TR; ; Lactate/pyrovate ratio:27.3; MRI: in favor of severe myopathy; EMG-NCV: chronic myopathic process and bilateral mild CTS	Yes	Solo	Exome	Abnormality of the musculature; HP:0003011	Sporadic	___	___	___	___	___	___	___	___	___	___	___	Negative	___
766	9611619	M	3 y	Neurodevelopmental delay; Mental retardation, severe; Macroglossia; Small forehead; Foot deformity; Loss of ability to walk; Hyperactivity; Growth decreased head circumference; No language development; Limbs spasticity; Abnormality of the palmar creases; Brain MRI: Agenesis of the corpus callosum, mild diffuse cortical brain atrophy with mild ventriculomegally, increased signal intensity of periv…	Yes	Solo	Exome	Abnormality of the nervous system; HP:0000707	AR	TRAPPC9	Stop gain	N	chr8:141231623G>A	Homo	NM_001160372.4	c.2491C>T	p.Arg831*	Inherited	Mental retardation, autosomal recessive 13 613192 AR	Pathogenic	Positive	___
767	9614092	M	42 y	Toe walking; Muscle weakness, mild; EMG-NCV: restricted form of chronic motor neuronopathy	No	Solo	Exome	Abnormality of the musculature; HP:0003011	AR	VRK1	Stop gain	K	chr14:97342370C>T	Het	NM_003384.3	c.1072C>T	p.Arg358*	Not checked	Pontocerebellar hypoplasia type 1A 607596 AR	Pathogenic	Unclear	___
768	9614717	M	3 y	Pulmonary insufficiency; Neurodevelopmental delay; Inguinal hernia; Recurrent episodes of muscle flaccidity; Difficulty walking; Dystonia. Increased urine lactate	No	Solo	Exome	Abnormality of metabolism/homeostasis; HP:0001939	Familial	___	___	___	___	___	___	___	___	___	___	___	Negative	___
769	9614490	F	18 y	Onset at the age of 10 y/o with difficulty walking; Difficulty rising from seated position, climbing steps and running; Imbalance and Spastic gait; Spastic paraplegia; Mild pes cavus; Muscle wasting in legs	Yes	Solo	Exome	Abnormal central motor function; HP:0011442	Familial	___	___	___	___	___	___	___	___	___	___	___	Negative	___
770	9205057	F	13 y	Developmental regression; Mental retardation, moderate to severe; Low post hair line; Coarse facial features; Long eyelashes; Heavy eyebrows; Synophrys; Proptosis; Low set ear; Thick upper & lower lips; Kyphosis & thoracic scoliosis; Generalized spasticity; Brain MRI: cortical brain atrophy, bifrontal and interhemispheric sulci dilation, and left middle fossa arachnoid cyst; Elevated level of lac…	Yes	Solo	Exome	Abnormality of the nervous system; HP:0000707	Sporadic	___	___	___	___	___	___	___	___	___	___	___	Negative	___
771	9610672	M	28 y	Increased serum iron; Abnormal LFT; Skin hyperpigmentation; Heart failure; Respiratory failure	Yes	Solo	Exome	Abnormality of metabolism/homeostasis; HP:0001939	AR	HJV	Missense	N	chr1:145416605G>A	Homo	NM_213653.4	c.950G>A	p.Cys317Tyr	Not checked	Hemochromatosis, type 2A 602390 AR	VUS	VUS	___
772	9615172	M	29 y	Febrile convulsions; Muscle weakness; Difficulty walking & climbing stairs; Facial weakness, mild; Muscle wasting; Hand tremor; Foot drop; Pes cavus; Abnormal gait; An abnormality of the primary sensation that is mediated by peripheral nerves (pain, temperature, touch, vibration, joint position). EMG-NCV: chronic demyelinating sensorimotor polyneuropathy	Yes	Solo	Exome	Peripheral neuropathy; HP:0009830	XLD	GJB1	Missense	N	chrX:70444011G>A	Hemi	NM_000166.6	c.454G>A	p.Val152Ile	Not checked	Charcot-Marie-Tooth neuropathy, X-linked dominant, 1 302800 XLD	VUS	VUS	PMID: 32657593
									AD	KIF5A	Missense	N	chr12:57969522G>A	Het	NM_004984.4	c.2005G>A	p.Ala669Thr	Not checked	Myoclonus, intractable, neonatal 617235 AD Spastic paraplegia 10, autosomal dominant 604187 AD {Amyotrophic lateral sclerosis, susceptibility to, 25} 617921 AD	VUS
773	9614914	M	16 y	Prolonged jaundice; Facial muscle weakness; Long face; Retrognathia; Mild strabismus; Simple, loop ears; Muscle weakness; Mild scoliosis; Malocclusion; Difficulty running & climbing stairs; Muscle biopsy: muscular dystrophy; EMG-NCV: myopathic changes	Yes	Solo	Exome	Abnormality of the musculature; HP:0003011	XL	FHL1	Missense	N	chrX:135289181C>T	Hemi	NM_001159702.3	c.163C>T	p.His55Tyr	Not checked	Uruguay faciocardiomusculoskeletal syndrome 300280 XLR Emery-Dreifuss muscular dystrophy 6, X-linked 300696 XLR Myopathy, X-linked, with postural muscle atrophy 300696 XLR Reducing body myopathy, X-linked 1a, severe, infantile or early childhood onset 300717 XLD Reducing body myopathy, X-linked 1b, with late childhood or adult onset 300718 XL Scapuloperoneal myopathy, X-linked dominant 300695 XLD	VUS	VUS	___
774	9617195	F	8 y	Muscle weakness, lower>upper; Pseudohypertrophy of calves; Flat foot; Fatigue while walking; Difficulty climbing steps & rising from seated position; EMG-NCV: normal; Muscle biopsy: compatible with muscular dystrophy	Yes	Solo	Targeted	Abnormality of the musculature; HP:0003011	AR	SGCG	Missense	K	chr13:23853504A>G	Homo	NM_000231.3	c.392A>G	p.Lys131Arg	Inherited	Muscular dystrophy, limb-girdle, autosomal recessive 5 253700 AR	VUS	Positive	___
									AR	SGCG	large CNV Duplication	N	chr13:23777824-23824866dup	Homo	NM_000231.3	exons1-4	___	Inherited	Muscular dystrophy, limb-girdle, autosomal recessive 5 253700 AR	Likely Pathogenic/CNV/confirmed by MLPA		___
775	9611554	M	31 y	Mental retardation; Speech defect	Yes	Solo	Exome	Abnormality of the nervous system; HP:0000707	AR	AP3B1	Missense	N	chr5:77412000T>C	Homo	NM_003664.5	c.2027A>G	p.Tyr676Cys	Not checked	Hermansky-Pudlak syndrome 2 608233 AR	VUS	VUS	___
776	9611574	M	1.5 y	Mental retardation; Developmental delay, motor & speech; Microcephaly; Feeding problems; Spastic muscles; Brain CT scan: dandy walker or its variant could be the first differential diagnosis	Yes	Solo	Exome	Abnormality of the nervous system; HP:0000707	AR	CHMP1A	Splicing	N	chr16:89715754C>A	Homo	NM_002768.5	c.252+5G>T	___	Inherited	Pontocerebellar hypoplasia, type 8 614961 AR	VUS	VUS	___
777	9612509	F	25 y	Postlingual hearing loss, severe; Audiogram: severe SNHL, bilateral	Yes	Solo	Exome	Abnormality of the ear; HP:0000598	AD	ESPN	Missense	N	chr1:6501045G>T	Het	NM_031475.3	c.910G>T	p.Asp304Tyr	Not checked	Deafness, autosomal recessive 36 609006 AR Deafness, neurosensory, without vestibular involvement, autosomal dominant	VUS	VUS	___
778	9614681	M	54 y	Abnormal gait; Hand tremor; Myopia; Muscle weakness; Distal sensory impairment; Pes cavus; Brain MRI: empty sella; EMG-NCV: mild chronic axonal sensorimotor polyneuropathy, more prominent in lower extremities	No	Solo	Exome	Peripheral neuropathy; HP:0009830	AD	REEP1	Missense	N	chr2:86444228C>T	Het	NM_022912.3	c.601G>A	p.Ala201Thr	Not checked	Neuronopathy, distal hereditary motor, type VB 614751 AD Spastic paraplegia 31, autosomal dominant 610250 AD	VUS	VUS	PMID: 32657593
779	9617732	M	10 d	History of a deceased child diagnosed with Ichthyosis	Yes	Parents (Single)	Targeted	Abnormality of the skin; HP:0000951	AR	CERS3	Missense	K	chr15:100996182G>T	Het	NM_178842.5	c.915C>A	p.Asn305Lys	Detected in parent(s)	Ichthyosis, congenital, autosomal recessive 9 615023 AR	Likely Pathogenic	Positive	___
780	9611211	F	31 y	Hypoxemia at birth; Global developmental delay; Intellectual disability, moderate to severe; Generalized tonic-clonic seizures; Triangular face; Micrognathia; Photophobia; Deep set eye; High nasal bridge; Carious teeth; Single transverse palmar crease; Abnormality of finger; Short toe	Yes	Solo	Exome	Abnormality of the nervous system; HP:0000707	Familial	___	___	___	___	___	___	___	___	___	___	___	Negative	___
781	9617579	F	1 m	Erythroderma; Congenital nonbullous ichthyosiform erythroderm; Ectropion; Absent eyebrow; Absent eyelashes; Palmoplantar keratoderma	No	Solo	Targeted	Abnormality of the skin; HP:0000951	AR	CERS3	Stop gain	N	chr15:101031087G>A	compound Het	NM_178842.5	c.223C>T	p.Arg75*	Inherited	Ichthyosis, congenital, autosomal recessive 9 615023 AR	Likely Pathogenic	Positive	___
											Missense	K	chr15:100996182G>T	compound Het	NM_178842.5	c.915C>A	p.Asn305Lys	Inherited	Ichthyosis, congenital, autosomal recessive 9 615023 AR	Likely Pathogenic		___
782	9112859	M	12 y	Developmental delay; Long & thin face; Muscle twitching of face; Involuntary movement of face and neck; Large & lowest ears; Spasticity, upper & lower limbs; Mental retardation; Speech defect; Chest deformity; Scoliosis; Flexion deformity of joints; Quadriparesis; EEG: mild abnormal	Yes	Solo	Exome	Abnormality of the nervous system; HP:0000707	AR	AP4E1	Missense	N	chr15:51250834C>T	Homo	NM_007347.5	c.1694C>T	p.Ala565Val	Not checked	Spastic paraplegia 51, autosomal recessive 613744 AR Stuttering, familial persistent, 1 184450 AD	VUS	VUS	___
783	9615181	F	5 y	Hypotonia at birth; Whole body tremors & involuntary movements; Developmental delay; Mental retardation, moderate; Speech problem; Seizures; Upturned nose; Dysmetria; Swallowing difficulties; Optic disc pallor; Abnormal brain MRI	Yes	Solo	Exome	Abnormality of the nervous system; HP:0000707	AR	PIGN	Missense	N	chr18:59824427A>G	Homo	NM_012327.6	c.377T>C	p.Leu126Pro	Inherited	Multiple congenital anomalies-hypotonia-seizures syndrome 1 614080 AR	VUS	VUS	___
784	9102350	F	34 y	Muscle stiffness. EMG: myotonia	Yes	Solo	Targeted	Abnormality of the musculature; HP:0003011	Sporadic	___	___	___	___	___	___	___	___	___	___	___	Negative	___
785	9614702	M	13 y	Non-syndromic progressive hearing loss, postlingual; Audiogram: sensorineural	Yes	Solo	Exome	Abnormality of the ear; HP:0000598	AR	PDZD7	Stop gain	N	chr10:102778815C>T	Homo	NM_001195263.2	c.1088G>A	p.Trp363*	Not checked	Deafness, autosomal recessive 57 618003 ARUsher syndrome, type IIC, GPR98/PDZD7 digenic 605472 AR{Retinal disease in Usher syndrome type IIA, modifier of} 276901 AR	Likely Pathogenic	Positive	___
786	9611606	F	9 y	Microcephaly; Seizures; Mental Retardation, mild; Intestinal obstruction; Brain MRI: generalized atrophy and increased signal in white matter	Yes	Solo	Exome	Abnormality of the nervous system; HP:0000707	AD	ANKRD11	Missense	N	chr16:89341514T>A	Het	NM_013275.6	c.7556A>T	p.His2519Leu	De novo	KBG syndrome 148050 AD	Likely Pathogenic	Positive	___
787	9305791	M	15 y	Developmental delay; MR, severe; Seizures; Long face; Open mouth; Drooling; Large mouth; Hypotonia, mild; Hyperactive psychomotor; Easily overstimulated	Yes	Solo	Exome	Abnormality of the nervous system; HP:0000707	AR	KCNJ10	Missense	N	chr1:160011568G>C	Homo	NM_002241.5	c.755C>G	p.Pro252Arg	Inherited	Enlarged vestibular aqueduct, digenic 600791 AR SESAME syndrome 612780 AR	Likely Pathogenic	Positive	___
788	9614854	M	9 y	Splenomegaly; BM biopsy and aspiration: Lipid storage disorder	No	Solo	Targeted	Abnormality of metabolism/homeostasis; HP:0001939	AR	SMPD1	Missense	K	chr11:6415434G>A	Potential Compound Het	NM_000543.5	c.1493G>A	p.Arg498His	Not checked	Niemann-Pick disease, type A 257200 AR Niemann-Pick disease, type B 607616 AR	Likely Pathogenic	Positive	___
											Missense	K	chr11:6412899C>T	Potential Compound Het	NM_000543.5	c.604C>T	p.Arg202Cys	Not checked	Niemann-Pick disease, type A 257200 AR Niemann-Pick disease, type B 607616 AR	Likely Pathogenic		___
789	9615230	M	7 m	Maternal diabetes; Polyhydramnios; Poor head control; Laryngomalacia; High, narrow palate; Muscle weakness; Neonatal hypotonia. Brain MRI: benign enlargement of subarachnoid space	No	Trio	Exome	Abnormality of the nervous system; HP:0000707	XLR	ATP2B3	Missense	N	chrX:152821864A>G	Hemi	NM_001001344.3	c.2314A>G	p.Thr772Ala	Inherited	Spinocerebellar ataxia, X-linked 1 302500 XLR	VUS	VUS	___
790	9614703	M	3 y	Sensorineural hearing loss (non-syndromic)	Yes	Solo	Exome	Abnormality of the ear; HP:0000598	AR	PTPRQ	Splicing	K	chr12:81062921G>A	Homo	NM_001145026.2	c.6327+1G>A	___	Not checked	Deafness, autosomal dominant 73 617663 ADDeafness, autosomal recessive 84A 613391 AR	Likely Pathogenic	Positive	___
791	9606290	M	1 m	Hydronephrosis; Cleft palate; Micrognathia	Yes	Solo	Exome	Abnormality of metabolism/homeostasis; HP:0001939	AR	PGM1	Stop gain	N	chr1:64100621T>A	Homo	NM_001172818.1	c.858T>A	p.Tyr286*	Not checked	Congenital disorder of glycosylation, type It 614921 AR	Likely Pathogenic	Positive	___
792	9612002	F	22 y	Intellectual disability; Hearing impairment	No	Solo	Exome	Abnormality of the nervous system; HP:0000707	Familial	___	___	___	___	___	___	___	___	___	___	___	Negative	___
793	9617210	F	27 y	Ptosis; Gastroesophageal reflux; Difficulty walking; Muscle weakness; Myopia. Anti-muscle specific kinase: negative; Acetylcholin receptor anti-body: negative; EMG-NCV: significantly positive low frequency RNS test and no increment was seen after 10 second exercise	Yes	Solo	Targeted	Abnormality of the musculature; HP:0003011	AR	CHRNE	Frameshift	K	chr17:4802354C>CAGCAGCGGACCTCGGG	Homo	NM_000080.4	c.1252_1267dup	p.Cys423Serfs*38	Not checked	Myasthenic syndrome, congenital, 4A, slow-channel 605809 AD, AR 3Myasthenic syndrome, congenital, 4B, fast-channel 616324 AR 3Myasthenic syndrome, congenital, 4C, associated with acetylcholine receptor deficiency 608931 AR 3	Likely Pathogenic	Positive	___
794	9609843	F	11 y	Specific learning disability; Attention deficit hyperactivity disorder.	No	Solo	Exome	Abnormality of the nervous system; HP:0000707	AD	SETBP1	Stop gain	K	chr18:42531970C>T	Het	NM_015559.3	c.2665C>T	p.Arg889*	Germline mosaicism	Mental retardation, autosomal dominant 29 616078 AD Schinzel-Giedion midface retraction syndrome 269150 AD	Pathogenic	Positive	___
795	9612267	F	5 m	History of a deceased child with metabolic acidosis; developmental disorder; CDH; and Cardiomegaly	Yes	Parents (Both)	Exome	Abnormality of metabolism/homeostasis; HP:0001939	Sporadic	___	___	___	___	___	___	___	___	___	___	___	Negative	___
796	9702577	M	65 y	Hand tremor; Dysmetria; Dysarthria; Walking with aid; Imbalance gait; Cardiac catheterization report revealed two vessels disease and PFO. Brain MRI findings are suggestive of small vessel ischemic changes and severe atrophic changes in cerebellar hemispheres. Positive history of hyperlipidemia, CVA, diabetes and related retinopathy	Yes	Solo	Exome	Abnormal central motor function; HP:0011442	AD	CACNA1A	Missense	K	chr19:13320252G>A	Het	NM_001127221.2	c.6403C>T	p.Arg2135Cys	Inherited	Epileptic encephalopathy, early infantile, 42 617106 AD Episodic ataxia, type 2 108500 AD Migraine, familial hemiplegic, 1 141500 AD Migraine, familial hemiplegic, 1, with progressive cerebellar ataxia 141500 ADSpinocerebellar ataxia 6 183086 AD	VUS	VUS	___
797	9703562	M	10 y	Delayed ability to walk and stand; Muscle weakness; Frequent falls; Wheelchair-bound; Elevated levels of serum SGOT, LDH, Aldolase and CK; EMG-NCV findings in support of myopathic process; Brain MRI revealed mild ventriculomegaly	Yes	Solo	Exome	Abnormality of the musculature; HP:0003011	AR	FKRP	Missense	N	chr19:47259741G>C	Homo	NM_024301.5	c.1034G>C	p.Gly345Ala	Inherited	Muscular dystrophy-dystroglycanopathy (congenital with brain and eye anomalies), type A, 5 613153 AR Muscular dystrophy-dystroglycanopathy (congenital with or without mental retardation), type B, 5 606612 AR Muscular dystrophy-dystroglycanopathy (limb-girdle), type C, 5 607155 AR	Likely Pathogenic	Positive	___
									AR	GYG1	Missense	N	chr3:148714545A>T	Homo	NM_004130.4	c.335A>T	p.Asp112Val	Inherited	Glycogen storage disease XV 613507 AR Polyglucosan body myopathy 2 616199 AR	VUS		___
798	9704777	M	22 y	Foot drop; Difficulty rising from seated position, walking & running; Gait imbalance; Difficulty adduction of thighs; Lower limbs muscular dystrophy, distal>proximal; Mild hyperlordosis; Pectus excavatum, mild; Mild hypotrophy affecting the muscles that attach to the pelvic girdle; Mild hypotrophy of plantar muscles; Positive family history for DMD	No	Solo	Targeted	Abnormality of the musculature; HP:0003011	Sporadic	___	___	___	___	___	___	___	___	___	___	___	Negative	___
799	9700596	F	25 y	Albinism; Astigmatism; Nystagmus; Photophobia; Myopia	Yes	Solo	Targeted	Abnormality of the skin; HP:0000951	AR	TYR	Initiation	K	chr11:88911122A>G	Homo	NM_000372.5	c.1A>G	p.?	Not checked	Albinism, oculocutaneous, type IA 203100 AR Albinism, oculocutaneous, type IB 606952 Waardenburg syndrome/albinism, digenic 103470 AD [Skin/hair/eye pigmentation 3, blue/green eyes] 601800 [Skin/hair/eye pigmentation 3, light/dark/freckling skin] 601800 {Melanoma, cutaneous malignant, susceptibility to, 8} 601800	Pathogenic	Positive	___
800	9701457	M	7 y	Neurodevelopmental delay; Ataxia; Visual impairment; Muscle weakness; Muscle cramps	Yes	Solo	Exome	Abnormality of the nervous system; HP:0000707	AR	TPP1	Splicing	N	chr11:6638204A>C	Homo	NM_000391.4	c.687+2T>G	___	Inherited	Ceroid lipofuscinosis, neuronal, 2 204500 AR Spinocerebellar ataxia, autosomal recessive 7 609270 AR	Pathogenic	Positive	___
801	9605773	M	14 y	Muscle weakness and cramps, lower & upper limbs; Difficulty rising from seated position; Myotonic face; Generalized myotonia; Increased muscle tone; Handgrip myotonia	Yes	Solo	Targeted	Abnormality of the musculature; HP:0003011	AR	CLCN1	Splicing	K	chr7:143020479G>A	Homo	NM_000083.3	c.774G>A	p.=	Not checked	Myotonia congenita, dominant 160800 AD Myotonia congenita, recessive 255700 AR Myotonia levior, recessive	Likely Pathogenic	Positive	___
802	9700905	M	21 y	Ichthyosis; Erythema, generalized; Anhidrosis	Yes	Solo	Targeted	Abnormality of the skin; HP:0000951	AR	TGM1	Missense	K	chr14:24730981C>T	Homo	NM_000359.3	c.428G>A	p.Arg143His	Not checked	Ichthyosis, congenital, autosomal recessive 1 242300 AR	Pathogenic	Positive	___
803	9702460	F	28 y	Progressive proximal muscle weakness, leg>arm; Difficulty walking, running and climbing steps; Abnormal gait; Scapular winging; Prominent Calves; Respiratory difficulty, mild; Lordosis; Elevated level of serum CK & LDH; Muscle biopsy: muscular dystrophy; EMG-NCV: chronic myopathic process with evidence of mild membrane instability (Sarcoglycanopathy)	Yes	Solo	Exome	Abnormality of the musculature; HP:0003011	AD	VCP	Missense	N	chr9:35061053C>T	Het	NM_007126.5	c.1318G>A	p.Glu440Lys	Not checked	Amyotrophic lateral sclerosis 14, with or without frontotemporal dementia 613954 Charcot-Marie-Tooth disease, type 2Y 616687 AD Inclusion body myopathy with early-onset Paget disease and frontotemporal dementia 1 167320 AD	VUS	VUS	___
									AR	FKRP	Missense	K	chr19:47259561A>C	Homo	NM_024301.5	c.854A>C	p.Glu285Ala	Not checked	Muscular dystrophy-dystroglycanopathy (congenital with brain and eye anomalies), type A, 5 613153 AR Muscular dystrophy-dystroglycanopathy (congenital with or without mental retardation), type B, 5 606612 AR Muscular dystrophy-dystroglycanopathy (limb-girdle), type C, 5 607155 AR	VUS		___
804	9700643	M	22 y	Muscle weakness; Difficulty climbing steps & running; Myopia, bilateral; Lop ear; Hypotonia; Foot dorsiflexor weakness; Weakness of hip flexion; Weakness of shoulder and arm abduction; Muscle biopsy: Centronuclear myopathy; EMG-NCV: Myopathic process	No	Solo	Targeted	Abnormality of the musculature; HP:0003011	AD	RYR1	Splicing	N	chr19:39023165CTGATATCATGGCAAAGGTGAGGC>C	Het	NM_000540.3	c.11178_11193+7del	p.?	Not checked	King-Denborough syndrome 619542 AD	Likely Pathogenic	Positive	___
805	9703502	F	29 y	Ataxia; Hand tremor; Dysarthria; Brain MRI: marked cerebellar atrophy	Yes	Solo	Exome	Abnormal central motor function; HP:0011442	AR	VWA3B	Frameshift	N	chr2:98744758TC>T	Potential Compound Het	NM_144992.4	c.760del	p.Leu254Serfs*25	Not checked	Spinocerebellar ataxia, autosomal recessive 22 616948 AR	VUS	VUS	___
											Stop gain	N	chr2:98736048C>T	Potential Compound Het	NM_144992.5	c.364C>T	p.Arg122*	Not checked	Spinocerebellar ataxia, autosomal recessive 22 616948 AR	VUS		___
806	9702205	F	6 y	Bilaterally severe hearing loss	Yes	Solo	Exome	Abnormality of the ear; HP:0000598	Familial	___	___	___	___	___	___	___	___	___	___	___	Negative	___
807	9606555	F	20 y	Hearing loss and psychiatric disorders	Yes	Solo	Exome	Abnormality of the ear; HP:0000598	AR	TPRN	Frameshift	N	chr9:140094928A>AGCCGCGCCCCC	Homo	NM_001128228.3	c.225_235dup	p.Leu79Argfs*375	Not checked	Deafness, autosomal recessive 79 613307 AR	Likely Pathogenic	Positive	___
808	9701741	M	5 y	Seizures; Psychomotor delay; Poor head control; Hypotonia; Obstraction of the lacrimal duct; Not able to walk; Poor speech; Bladder and bowel control problems; Mental retardation, mod to severe; Abnormal teeth; Autistic behavior; Thin lips; Large mouth; Nystagmus; Strabismus; Deep set eye; Hypotelorism, mild; Agitation; Moderately low level of Glycine, Alanine, Alfa-Amino butyric acid, Methionine…	No	Trio	Exome	Abnormality of the nervous system; HP:0000707	AR	ADGRG1	Missense	K	chr16:57685159C>T	Het	NM_005682.7	c.112C>T	p.Arg38Trp	Inherited	Polymicrogyria, bilateral frontoparietal 606854 ARPolymicrogyria, bilateral perisylvian 615752	Likely Pathogenic	Unclear	___
809	9702634	F	33 y	Muscle cramp; Wasting of lower & upper limbs, distal>proximal; Muscle weakness, distal>proximal; Postural abnormality of hands & feet; Lordosis; Wheelchair-bound since 11 y/o; EMG-NCV: chronic axonal sensorimotor polyneuropathy	Yes	Solo	Exome	Peripheral neuropathy; HP:0009830	AR	GDAP1	Stop gain	N	chr8:75263548G>T	Homo	NM_018972.4	c.157G>T	p.Glu53*	Not checked	Charcot-Marie-Tooth disease, axonal, type 2K 607831 AR, AD Charcot-Marie-Tooth disease, axonal, with vocal cord paresis 607706 AR Charcot-Marie-Tooth disease, recessive intermediate, A 608340 AR Charcot-Marie-Tooth disease, type 4A 214400 AR	Likely Pathogenic	Positive	___
810	9700216	M	21 d	Dolichocephaly; Micrognathia; Cleft palate; Neonatal teeth; Flexion contracture of elbows and knees; PDA; Hypospadias; Short arms & femur; Clenched hand; Club feet	Yes	Solo	Exome	Abnormality of the nervous system; HP:0000707	AD	FLNB	Missense	N	chr3:58092521T>C	Het	NM_001457.4	c.1862T>C	p.Met621Thr	Not checked	Atelosteogenesis, type I 108720 AD Atelosteogenesis, type III 108721 AD Boomerang dysplasia 112310 AD Larsen syndrome 150250 AD Spondylocarpotarsal synostosis syndrome 272460 AR	VUS	VUS	___
811	9703380	F	39 y	Onset with delayed walking; Dysarthria; Open mouth; Proximal & distal muscle weakness; Distal muscle wasting, legs>arms; Scoliosis; Claw fingers; Feet deformity; Erythematous lesions on the Face; Brain MRI: nonspecific T2/FLAIR hyperintense foci in periventricular cerebral white matter, small vessel ischemic zone, demyelinating disease & migraine in DDx; EMG-NCV: chronic severe axonal sensorimoto…	Yes	Solo	Exome	Peripheral neuropathy; HP:0009830	Sporadic	___	___	___	___	___	___	___	___	___	___	___	Negative	___
812	9205457	Fetus	12 w	Acrania and limb deformity	No	Solo	Exome	Abnormality of prenatal development or birth; HP:0001197	Familial	___	___	___	___	___	___	___	___	___	___	___	Negative	___
813	9615805	M	42 y	Muscle weakness in lower & upper limbs; Difficulty walking, running, rising from seated position, and climbing steps; Muscle weakness, proximal>distal, legs>arms; Muscle wasting in lower limbs; Tremor in hands; Abnormal gait; EMG-NCV: chronic anterior horn cell disease	Yes	Solo	Targeted	Abnormal central motor function; HP:0011442	Sporadic	___	___	___	___	___	___	___	___	___	___	___	Negative	___
814	9700250	M	13 y	Hypotonia; Muscle weakness, progressive; Pseudohypertrophy of calf; Systolic murmurs, II/VI; Decreased DTR & Tone; Elevated level of serum CPK & LDH	No	Solo	Targeted	Abnormality of the musculature; HP:0003011	XLR	DMD	Stop gain	N	chrX:31462668A>T	Hemi	NM_004006.3	c.9014T>A	p.Leu3005*	Not checked	Becker muscular dystrophy 300376 XLR 3 Duchenne muscular dystrophy 310200 XLR 3	Pathogenic	Positive	___
815	9703037	M	40 y	Difficulty walking, running, climbing steps and rising from seated position; Proximal muscle weakness, legs>arms; Muscle biopsy: in favor of a chronic dystrophic process; Elevated level of LDH and CPK	Yes	Solo	Exome	Abnormality of the musculature; HP:0003011	AR	RYR1	Missense	K	chr19:38998423T>C	Homo	NM_000540.3	c.8888T>C	p.Leu2963Pro	Not checked	Congenital myopathy 1B, autosomal recessive 255320 AR	Pathogenic	Positive	___
816	9701358	F	16 y	Decreased visual acuity; Optic atrophy; Congenital night blindness; Skeletal problem	Yes	Solo	Exome	Abnormality of the eye; HP:0000478	AD	TOPORS	Frameshift	N	chr9:32543235GCT>G	Het	NM_005802.5	c.1286_1287del	p.Glu429Alafs*14	Inherited	Retinitis pigmentosa 31 609923	VUS	VUS	___
									AR	WFS1	Missense	N	chr4:6303681T>A	Homo	NM_006005.3	c.2159T>A	p.Ile720Asn	Inherited	Cataract 41 116400 AD Deafness, autosomal dominant 6/14/38 600965 AD Wolfram syndrome 1 222300 AR Wolfram-like syndrome, autosomal dominant 614296 AD {Diabetes mellitus, noninsulin-dependent, association with} 125853 AD	VUS		___
817	9701396	F	5 y	Microcephaly; FTT; Strabismus; No speech; Hypotonia; Psychomotor retardation; Brain MRI: widening of subarachnoid space in fronto temporo parietal lobes due to atrophic changes in brain parenchyma; Urine organic acid: elevated 3-hydroxybutyric acid, elevated acetoacetic acid and elevated succinic acid	No	Trio	Exome	Abnormality of the nervous system; HP:0000707	AD	CAMK2B	Missense	K	chr7:44283125G>A	Het	NM_001220.5	c.416C>T	p.Pro139Leu	De novo	Mental retardation, autosomal dominant 54 617799 AD	Pathogenic	Positive	___
818	9701244	M	2 y	Seizures; Microcephaly; Poor growth; Strabismus, mild; Deep set eye; Prominent & large ears; Hypotonia; Mental Retardation; Speech delay; Brain MRI: abnormal signal intensity in the periventricular deep white matter and both semi centrum ovalis, hypoxic ischemic insult should be considered	No	Solo	Targeted	Abnormality of the nervous system; HP:0000707	Sporadic	___	___	___	___	___	___	___	___	___	___	___	Negative	___
819	9703373	M	39 y	Generalized muscle weakness, mild, lower>upper limbs; Ataxic and spastic gait; Flat foot; Muscle cramps, lower limbs; Lower limb spasticity	No	Solo	Exome	Abnormality of the nervous system; HP:0000707	XLR	ABCD1	Frameshift	N	chrX:153001576CGTGAAGAAGGC>C	Hemi	NM_000033.4	c.1093_1103del	p.Val365Serfs*32	Not checked	Adrenoleukodystrophy 300100 XLR Adrenomyeloneuropathy, adult 300100 XLR	Likely Pathogenic	Positive	___
820	9703590	M	30 y	Distal limb muscle weakness and atrophy; Thenar muscles atrophy; Pes cavus; EMG-NCV: in favor of a chronic axonal length-dependent motor polyneuropathy predominantly seen in lower limbs (dHMN, distal SMA, and ulnar neuropathy)	Yes	Solo	Exome	Abnormal central motor function; HP:0011442	Sporadic	___	___	___	___	___	___	___	___	___	___	___	Negative	___
821	9701063	F	5 d	History of a deceased child diagnosed with EB	Yes	Parents (Single)	Targeted	Abnormality of the skin; HP:0000951	Sporadic	___	___	___	___	___	___	___	___	___	___	___	Negative	___
822	9702101	M	27 y	Respiratory difficulties; Delayed speech and language development; Intellectual disability, mild; Gait imbalance; Downslanting palpebral fissures; Dysmetria; Chewing difficulties; Poor fine motor coordination, hands; Hearing loss, unilateral	No(same rural area)	Solo	Exome	Abnormality of the nervous system; HP:0000707	AR	COQ8A	Missense	K	chr1:227173033G>A	Homo	NM_020247.5	c.1651G>A	p.Glu551Lys	Inherited	Coenzyme Q10 deficiency, primary, 4 612016 AR	Likely Pathogenic	Positive	___
823	9612629	F	1 y	Microcephaly; Psychomotor delay; Congenital Heart Disease; Strabismus; Hypotelorism; Deep set eyes; Large mouth; Depressed nasal bridge; Chest deformity; Open mouth; Hyperpigmentation of axillary; Brain MRI: Agenesis of the corpus callosum and colpocephaly	No	Trio	Exome	Abnormality of the nervous system; HP:0000707	AD	ZEB2	Stop gain	K	chr2:145161665G>A	Het	NM_014795.4	c.625C>T	p.Gln209*	De novo	Mowat-Wilson syndrome 235730 AD	Pathogenic	Positive	___
824	9612182	Fetus	18 w	Autopsy findings are in favor of multiple pterygium syndrome	Yes	Solo	Exome	Abnormality of prenatal development or birth; HP:0001197	AR	CHRNG	Frameshift	K	chr2:233407739CCT>C	Homo	NM_005199.5	c.753_754del	p.Val253Alafs*44	Inherited	Escobar syndrome 265000 AR Multiple pterygium syndrome, lethal type 253290 AR	Pathogenic	Positive	___
825	9702303	M	2 y	Developmental regression; Strabismus; Generalized hypotonia	Yes	Solo	Exome	Abnormality of the nervous system; HP:0000707	AR	PLA2G6	Stop gain	K	chr22:38508219A>C	Homo	NM_003560.4	c.2370T>G	p.Tyr790*	Not checked	Infantile neuroaxonal dystrophy 1 256600 AR Neurodegeneration with brain iron accumulation 2B 610217 AR Parkinson disease 14, autosomal recessive 612953 AR	Pathogenic	Positive	___
826	9617115	M	7 y	Muscle weakness; Muscle biopsy: indicative of nonspecific histo-chemical pathologic findings which could be seen in congenital myopathies or some chronic dystrophies	Yes	Solo	Targeted	Abnormality of the musculature; HP:0003011	AD	COL6A1	Missense	N	chr21:47412105G>A	Het	NM_001848.3	c.1210G>A	p.Gly404Arg	Not checked	Bethlem myopathy 1 158810 AR, AD Ullrich congenital muscular dystrophy 1 254090 AR, AD	VUS	VUS	___
827	9216320	M	14 y	Recurrent respiratory infections; Thumb anomalies; Hyperpigmentation; Heart arrhythmia; Weakness; Muscular spasticity; Dizziness; Vision problem; Astigmatism; Fatigue; Suspect aplastic anemia	No	Solo	Targeted	Abnormality of blood and blood-forming tissues; HP:0001871	AR	FANCA	Frameshift	N	chr16:89858396TCTCTGCCAGTGAAC>T	Homo	NM_000135.4	c.1150_1163del	p.Val384Serfs*20	Not checked	Fanconi anemia, complementation group A 227650 AR	Pathogenic	Positive	___
828	9701123	M	32 y	Club feet; Behavioral, speech & memory abnormality; Speech difficulties; Upper & lower limbs tremor; Flat feet; Mental deterioration, progressive; Ataxic gait; Generalized obesity; Impairment writing skill; Difficulty rising from seated position & climbing steps; Lower limb spasticity while walking; Brain MRI: mild to moderate cortical atrophy; Cervical spine MRI: lordosis	No	Trio	Exome	Abnormality of the nervous system; HP:0000707	AD	PSEN1	Missense	K	chr14:73664802G>C	Het	NM_000021.4	c.833G>C	p.Arg278Thr	De novo	Acne inversa, familial, 3 613737 AD Alzheimer disease, type 3 607822 AD Alzheimer disease, type 3, with spastic paraparesis and apraxia 607822 AD Alzheimer disease, type 3, with spastic paraparesis and unusual plaques 607822 AD Cardiomyopathy, dilated, 1U 613694 AD Dementia, frontotemporal 600274 AD Pick disease 172700 IC, AD	Pathogenic	Positive	___
829	9700281	F	2 y	Bilateral ptosis; Delayed speech and language development. Negative antibody to acetylcholin receptor and MuSK	Yes	Solo	Targeted	Abnormality of the musculature; HP:0003011	Familial	___	___	___	___	___	___	___	___	___	___	___	Negative	___
830	9606028	F	2 y	Developmental regression; Seizures (suspicious of); Microcephaly; Micrognathia; Long palpebral fissure; Periorbital fullness; Generalized hypotonia; Constipation . EEG: very mildly abnormal.	Yes	Solo	Exome	Abnormality of the nervous system; HP:0000707	AR	PMPCA	Missense	N	chr9:139310829G>A	Homo	NM_015160.3	c.619G>A	p.Glu207Lys	Inherited	Spinocerebellar ataxia, autosomal recessive 2 213200 AR	VUS	VUS	___
831	9515974	F	5 y	Mental retardation; Developmental delay; Dysmorphic features; Spasticity.	Yes	Solo	Exome	Abnormality of the nervous system; HP:0000707	AR	AP4E1	Stop gain	N	chr15:51226861C>T	Homo	NM_007347.5	c.910C>T	p.Arg304*	Inherited	Spastic paraplegia 51, autosomal recessive 613744 AR; Stuttering, familial persistent,1 184450 AD	Likely Pathogenic	Positive	___
832	9701038	M	22 y	Loss of sensation in lower limb; Muscle spasm; Mild muscle weakness; Ataxia; Tremor at rest; Mild pes cavus; Gait imbalance.	No	Solo	Exome	Peripheral neuropathy; HP:0009830	Sporadic	___	___	___	___	___	___	___	___	___	___	___	Negative	___
833	9605981	M	4 y	Motor delay; Intellectual disability, mild; Hypopigmented skin patches; Autistic behavior. Brain MRI: white matter abnormality.	Yes	Solo	Exome	Abnormality of the nervous system; HP:0000707	Sporadic	___	___	___	___	___	___	___	___	___	___	___	Negative	___
834	9617635	F	30 y	Muscle weakness; Sensorineural hearing impairment; Myopathy; Respiratory insufficiency. Muscle biopsy: mild lipid storage myopathy; EMG-NCV: myopathic disorder; Audiogram: hearing loss, moderate.	Yes	Solo	Targeted	Abnormality of the musculature; HP:0003011	Familial	___	___	___	___	___	___	___	___	___	___	___	Negative	___
835	9606304	M	3 y	Global developmental delay; Coarse facial features; Bulbous nasal tip; Low set ears; Thick lips; Muscle weakness; Clubbing; Overlapping toe. Brain MRI: suggestive of leukoencephalopathy and atrophic changes; Echocardiography: small ASD and TR; Lysosomal enzyme test: suggestive of MPS VI; HPLC: Elevated level of Aspargine, Serine, Citroline, Alanine, Glutamine.	Yes	Solo	Exome	Abnormality of metabolism/homeostasis; HP:0001939	AR	RPGRIP1L	Missense	K	chr16:53730122C>A	Potential compound Het	NM_015272.5	c.171G>T	p.Leu57Phe	Not checked	COACH syndrome 216360 AR; Joubert syndrome 7 611560 AR; Meckel syndrome 5 611561 AR	VUS	VUS	___
											Missense	K	chr16:53721779T>C	Potential compound Het	NM_015272.5	c.628A>G	p.Asn210Asp	Not checked	COACH syndrome 216360 AR; Joubert syndrome 7 611560 AR; Meckel syndrome 5 611561 AR	VUS		___
									AR	ASPM	Missense	N	chr1:197111913C>T	Potential compound Het	NM_018136.5	c.1469G>A	p.Arg490His	Not checked	Microcephaly 5, primary, autosomal recessive 608716 AR	VUS		___
											Inframe del	N	chr1:197074260GAAT>G	Potential compound Het	NM_018136.5	c.4118_4120del	p.Tyr1373del	Not checked	Microcephaly 5, primary, autosomal recessive 608716 AR	VUS		___
836	9701482	F	36 y	Delayed head-up & walking; Difficulty climbing steps and rising from seated position; Limb muscles weakness and atrophy; Wheelchair-bound; Pectus carinatum; Long face; Thin & atrophic muscles; VSD; Scoliosis; Limited range of motion in shoulder; Sleep apnea, intermittent; Ptosis, intermittent; Osteoporosis; Breast adenoma. EMG: compatible with neuromuscular junction disorder; Muscle biopsy: atrop…	Yes	Solo	Targeted	Abnormality of the musculature; HP:0003011	AR	GFPT1	Splicing	K	chr2:69581446T>C	Homo	NM_001244710.2	c.686-2A>G	___	Not checked	Myasthenia, congenital, 12, with tubular aggregates 610542 AR 3	Pathogenic	Positive	___
837	9616118	F	20 y	Developmental delay, motor; Not able to walk; Hypotonia; Congenital glaucoma; Cataract; Ptosis; Scoliosis; Muscle weakness; Ophthalmoplegia; Exercise intolerance; Immunodeficiency; Respiratory difficulty; EMG: neuromuscular junction disorder, congenital myasthenic syndrome should be considered.	Yes	Solo	Targeted	Abnormality of the musculature; HP:0003011	AR	COLQ	Stop gain	K	chr3:15529755G>T	Homo	NM_005677.4	c.279C>A	p.Cys93*	Not checked	Myasthenic syndrome, congenital, 5 603034 AR 3	Pathogenic	Positive	___
838	9702258	F	5 d	History of a deceased children diagnosed with metabolic disorder	Yes	Parents (Single)	Exome	Abnormality of metabolism/homeostasis; HP:0001939	AR	PCCB	Stop gain	K	chr3:135975430C>T	Het	NM_000532.5	c.337C>T	p.Arg113*	Detected in parent(s)	Propionicacidemia 606054 AR 3	Pathogenic	Positive	___
839	9500400	F	20 y	Onset with muscle cramps and spasm; Progressive proximal muscle weakness, legs>arms; Early fatigue; Difficulty walking, running, rising from seated position and climbing steps; Lordosis, mild; Fasciculation; Tremor in hands; Mild abnormal gait; Muscle biopsy: neurogenic atrophy with denervation and reinnervation process compatible with spinal muscular atrophy; EMG-NCV: chronic anterior horn cell …	No	Solo	Targeted	Abnormal central motor function; HP:0011442	Sporadic	___	___	___	___	___	___	___	___	___	___	___	Negative	___
840	9702618	M	25 y	Diagnosed with a type of neuropathy.	No	Solo	Exome	Peripheral neuropathy; HP:0009830	AD	MYH14	Missense	N	chr19:50779294C>T	Het	NM_024729.4	c.3391C>T	p.Arg1131Trp	Not checked	?Peripheral neuropathy, myopathy, hoarseness, and hearing loss 614369 AD 3Deafness, autosomal dominant 4A 600652 AD 3	VUS	VUS	___
841	9616848	M	10 y	Frequent falls; Difficulty climbing steps; Wheelchair bound; Mild calves pseudohypertrophy; Mild learning problem; EMG-NCV: compatible with Duchene Muscular Dystrophy.	Yes	Solo	Targeted	Abnormality of the musculature; HP:0003011	AR	SGCA	Stop gain	K	chr17:48245923C>T	Homo	NM_000023.4	c.574C>T	p.Arg192*	Not checked	Muscular dystrophy, limb-girdle, autosomal recessive 3 608099 AR 3	Pathogenic	Positive	___
842	9703602	F	11 y	Lethargic newborn; Poor feeding; Hyperkalemia & Hyponatremia; Delay walking; Frequent fallings; Mental retardation, mild; Cataract; Thick lips; Depressed malar region; Poor fine motor coordination in hands; Strabismus; Visual acuity loss; Mild decreased tone; Ataxia; Mild dysmetria; Flat feet; Left foot deformity.	Yes	Solo	Exome	Abnormality of the nervous system; HP:0000707	Sporadic	___	___	___	___	___	___	___	___	___	___	___	Negative	___
843	9109600	M	16 y	Muscle weakness; Thenar muscle atrophy; Pes cavus; Scoliosis; EMG-NCV: severe sensory motor neuropathy, severe spinal form of CMT (HMSN I) with distal & proximal affection.	Yes	Solo	Exome	Peripheral neuropathy; HP:0009830	AD	BAG3	Missense	K	chr10:121431885C>T	Het	NM_004281.4	c.626C>T	p.Pro209Leu	de novo	Cardiomyopathy, dilated, 1HH 613881 AD 3Myopathy, myofibrillar, 6 612954 AD 3	Pathogenic	Positive	___
844	9701359	M	17 y	Obesity; Polydactyly; Blindness.	Yes	Solo	Targeted	Abnormality of the eye; HP:0000478	AR	BBS12	Stop Lost	N	chr4:123665178TAGT>T	Homo	NM_152618.3	c.2132_*1del	p.*711Cysext*16	Not checked	Bardet-Biedl syndrome 12 615989 AR 3	VUS	VUS	___
845	9702166	M	11 y	Sparse hair; Sparse eyebrows; Ectropion; Eclabium; Scaling skin.	Yes	Solo	Targeted	Abnormality of the skin; HP:0000951	AR	TGM1	Stop gain	K	chr14:24731001G>GTACTCATACT	Homo	NM_000359.3	c.398_407dup	p.Tyr136*	Inherited	Ichthyosis, congenital, autosomal recessive 1 242300 AR 3	Pathogenic	Positive	___
846	9702532	F	6 y	Hypotonia; Frequent fallings; Difficulty walking, climbing steps, running and rising from seated position; Proximal & distal muscle weakness, legs>arms; Lordosis, severe; Winging of scapula; Flat feet;Abnormal gait; Difficulty writing; Muscle biopsy: muscular dystrophy; EMG-NCV: suggestive of myopathy; Elevated level of serum CK and LDH.	Yes	Solo	Exome	Abnormality of the musculature; HP:0003011	AD	LMNA	Missense	K	chr1:156104766G>C	Het	NM_170707.4	c.810G>C	p.Lys270Asn	de novo	Cardiomyopathy, dilated, 1A 115200 AD 3Charcot-Marie-Tooth disease, type 2B1 605588 AR 3Emery-Dreifuss muscular dystrophy 2, autosomal dominant 181350 AD 3Emery-Dreifuss muscular dystrophy 3, autosomal recessive 616516 AR 3Heart-hand syndrome, Slovenian type 610140 AD 3Hutchinson-Gilford progeria 176670 AD, AR 3Lipodystrophy, familial partial, type 2 151660 AD 3Malouf syndrome 212112 AD 3Mandibul…	Likely Pathogenic	Positive	___
847	9704414	F	4 y	History of affected children with Albinism.	Yes	Parents (Single)	Targeted	Abnormality of the skin; HP:0000951	AR	TYR	Stop gain	K	chr11:89017960C>T	Het	NM_000372.5	c.1204C>T	p.Arg402*	Detected in parent(s)	Albinism, oculocutaneous, type IA 203100 AR 3Albinism, oculocutaneous, type IB 606952 3Waardenburg syndrome/albinism, digenic 103470 AD 3[Skin/hair/eye pigmentation 3, blue/green eyes] 601800 AD 3[Skin/hair/eye pigmentation 3, light/dark/freckling skin] 601800 AD 3{Melanoma, cutaneous malignant, susceptibility to, 8} 601800 AD 3	Pathogenic	Positive	___
848	9703711	F	2 y	Hypertrophic nail dystrophy; Blisters on the corners of nails; Flat feet; Dry skin; Hypopigmentation patches on arms & legs; Frontal bossing, mild; Short nasal bridge; Oral leukokeratosis.	No	Solo	Exome	Abnormality of the skin; HP:0000951	AD	KRT17	Missense	K	chr17:39780487T>C	Het	NM_000422.3	c.275A>G	p.Asn92Ser	de novo	Pachyonychia congenita 2 167210 AD 3Steatocystoma multiplex 184500 AD 3	Pathogenic	Positive	___
849	9704434	M	26 y	Difficulty walking, running & climbing steps; Muscle weakness of lower limbs, distal; Lower leg pain, Lt; Elevated level of serum CK; Hand tremor; Muscle wasting, distal of legs; Abnormal gait, mild; EMG-NCV: chronic neurogenic changes probably due to chronic motor neuropathy/neuronopathy.	Yes	Solo	Exome	Peripheral neuropathy; HP:0009830	Sporadic	___	___	___	___	___	___	___	___	___	___	___	Negative	___
850	9703022	F	5 y	Hypotonia; Developmental retardation; Speech difficulty; CDH bilateral; Mild deep set eyes; Muscle biopsy: slight myopathic atrophy of mainly type 1 fibers with no specific structural abnormality; Brain MRI: bilateral cortical atrophy and agenesis of corpus callosum; EMG-NCV: myopathic process; Rectal biopsy: R/O Hirschsprung’s disease; Urine organic acid: slightly elevated lactic acid.	Yes	Solo	Exome	Abnormality of the nervous system; HP:0000707	AR	HACE1	Missense	N	chr6:105297041G>T	Homo	NM_020771.4	c.302C>A	p.Pro101His	Inherited	Spastic paraplegia and psychomotor retardation with or without seizures 616756 AR 3	VUS	VUS	___
851	9703811	F	25 y	Cafe-au-lait spot; Neurofibromas.	No	Solo	Targeted	Abnormality of the skin; HP:0000951	AD	NF1	Stop gain	K	chr17:29679366C>T	Het	NM_000267.3	c.7486C>T	p.Arg2496*	Not checked	Neurofibromatosis, familial spinal 162210 AD 3Neurofibromatosis, type 1 162200 AD 3Neurofibromatosis-Noonan syndrome 601321 AD 3Watson syndrome 193520 AD 3	Pathogenic	Positive	___
852	9702778	F	56 y	Early fatigue; Difficulty climbing steps and rising from seated position; Mild weakness in forearm and shoulder muscle; Foot drop while walking; Elevated level of serum CK; Negative antibody to MuSK; EMG-NCV: compatible with neuromuscular junction disorder.	Yes	Solo	Targeted	Abnormality of the musculature; HP:0003011	AR	GMPPB	Missense	K	chr3:49759268C>T	Homo	NM_021971.4	c.1000G>A	p.Asp334Asn	Not checked	Muscular dystrophy-dystroglycanopathy (congenital with brain and eye anomalies), type A, 14 615350 AR 3Muscular dystrophy-dystroglycanopathy (congenital with mental retardation), type B, 14 615351 AR 3Muscular dystrophy-dystroglycanopathy (limb-girdle), type C, 14 615352 AR 3	Likely Pathogenic	Positive	___
853	9616101	F	3 m	Respiratory difficulty; Developmental retardation; Hypotonia; Seizures, tonic-clonic; Decreased visual acuity; Heart echo: small size ASD; Abdomen sono: fullness of renal sinus.	Yes	Solo	Exome	Abnormality of the nervous system; HP:0000707	AR	PIGG	initiation	N	chr4:493125A>G	Homo	NM_001127178.3	c.1A>G	P.?	Not checked	Mental retardation, autosomal recessive 53 616917 AR 3	VUS	VUS	___
854	9605821	Fetus	23 w	Fetus ultrasonography is suggestive of infantile renal polycystic disease.	Yes	Solo	Targeted	Abnormality of the genitourinary system; HP:0000119	Familial	___	___	___	___	___	___	___	___	___	___	___	Negative	___
855	9703729	F	4 y	Difficulty neck holding; Ptosis; Mild proximal muscle weakness; Lordosis; Difficulty chewing; High arch palate; Mild facial weakness; EMG-NCV: neuromuscular transmission disorder and myopathy.	Yes	Solo	Targeted	Abnormality of the musculature; HP:0003011	AR	COLQ	Splicing	N	chr3:15515773TGGATCCCTAG>T	Homo	NM_005677.4	c.556-4_561del	p.?	Not checked	Myasthenic syndrome, congenital, 5 603034 AR 3	VUS	VUS	___
856	9703876	M	21 y	Multiple attacks of abdominal pain, fever, increased serum levels of amylase & Lipase; Abdominal sono: suggestive of recurrent or acute pancreatitis.	No	Solo	Exome	Abnormality of metabolism/homeostasis; HP:0001939	Sporadic	___	___	___	___	___	___	___	___	___	___	___	Negative	___
857	9703153	F	5 y	Hypotonia at birth; Developmental delay; Difficulty walking; Seizures; Mild mental retardation; Speech difficulty; Lordosis; Flat feet; Patchy skin hyperpigmentation; Abnormal gait; Brain MRI: nonspecific periventricular hyperintensities.	Yes	Solo	Exome	Abnormality of the nervous system; HP:0000707	AR	ALG3	Missense	K	chr3:183960676A>G	Homo	NM_005787.6	c.1079T>C	p.Phe360Ser	Inherited	Congenital disorder of glycosylation, type Id 601110 AR 3	VUS	VUS	___
858	9704663	M	14 y	Difficulty rising from seated position, walking and climbing steps; Difficulty with lifting heavy objects; Vision problem; Asymmetric chest; Hyperlordosis; Mild pes cavus; Calf hypertrophy; Tip-toe walking; Mild learning difficulty; Elevated level of serum CK; EMG-NCV: myopathic process with active denervation.	Yes	Solo	Targeted	Abnormality of the musculature; HP:0003011	XLR	DMD	Frameshift	N	chrX:31187659A>AT	Hemi	NM_004006.3	c.10453_10454insA	p.Leu3485Hisfs*6	Not checked	Becker muscular dystrophy 300376 XLR 3 Duchenne muscular dystrophy 310200 XLR 3	Likely Pathogenic	Positive	___
859	9615051	M	5 y	Mild pseudohypertrophy of calves; Elevated level of CPK; Lower muscle weakness, distal>proximal; Delayed walking; Mild scoliosis; EMG-NCV: myopathic process.	No	Solo	Exome	Abnormality of the musculature; HP:0003011	XLR	DMD	Stop gain	K	chrX:32509432C>A	Hemi	NM_004006.3	c.2584G>T	p.Glu862*	Not checked	Becker muscular dystrophy 300376 XLR 3 Duchenne muscular dystrophy 310200 XLR 3	Pathogenic	Positive	___
860	9706303	F	34 y	Bradykinesia; Frequent falls; Muscle spasm & weakness; Slurred speech; Tremor; Vertical gaze palsy; Dystonia; Ataxia; Thin built; Long face; Spasticity; Amenorrhea; Long fingers; Difficulty chewing.	Yes	Solo	Targeted	Abnormality of metabolism/homeostasis; HP:0001939	AR	NPC1	Missense	N	chr18:21119827T>A	Homo	NM_000271.5	c.2743A>T	p.Asn915Tyr	Inherited	Niemann-Pick disease, type C1 257220 AR 3Niemann-Pick disease, type D 257220 AR 3	VUS	VUS	___
861	9703763	M	20 y	Lower limb spasticity; Lower limb weakness; Mild pes cavus; Spastic gait; Muscle spasm; Brain MRI: suggestive of diffused axonal injury and mild atrophic changes in corpus callosum.	Yes	Solo	Exome	Abnormal central motor function; HP:0011442	AR	ZFYVE26	Frameshift	N	chr14:68282505AC>A	Homo	NM_015346.4	c.175del	p.Val59Cysfs*6	Not checked	Spastic paraplegia 15, autosomal recessive 270700 AR 3	Likely Pathogenic	Positive	___
862	9706149	M	7 y	Cafe au lait spots.	No	Solo	Targeted	Abnormality of the skin; HP:0000951	AD	NF1	Frameshift	N	chr17:29562734CAG>C	Het	NM_000267.3	c.3816_3817del	p.Gln1272Hisfs*11	De novo	Neurofibromatosis, familial spinal 162210 AD 3Neurofibromatosis, type 1 162200 AD 3Neurofibromatosis-Noonan syndrome 601321 AD 3Watson syndrome 193520 AD 3	Pathogenic	Positive	___
863	9606592	M	21 y	Frequent fallings; Ataxia; Dysarthria; Brain MRI: cerebellar atrophy, mild and generalized; EMG-NCV: compatible with Freidreich ataxia.	Yes	Solo	Exome	Abnormal central motor function; HP:0011442	AR	SETX	Missense	N	chr9:135140338G>A	Homo	NM_015046.7	c.7322C>T	p.Ala2441Val	Inherited	Amyotrophic lateral sclerosis 4, juvenile 602433 AD 3Spinocerebellar ataxia, autosomal recessive, with axonal neuropathy 2 606002 AR 3	VUS	VUS	___
864	9705024	M	24 y	Bilateral ptosis; Facial muscle weakness while chewing; Blurred vision & diplopia; Muscle weakness, lower>=upper limbs; MuSK Ab: negative; EMG-NCV: post synaptic neuromuscular junctional disorder.	Yes	Solo	Exome	Abnormality of the musculature; HP:0003011	AR	CHRNE	Frameshift	K	chr17:4805974T>TC	Homo	NM_000080.4	c.130dup	p.Glu44Glyfs*3	Not checked	Myasthenic syndrome, congenital, 4A, slow-channel 605809 AD, AR 3Myasthenic syndrome, congenital, 4B, fast-channel 616324 AR 3Myasthenic syndrome, congenital, 4C, associated with acetylcholine receptor deficiency 608931 AR 3	Pathogenic	Positive	___
865	9704916	M	29 y	Muscle spasm; difficulty walking, running, climbing stairs; Muscle spasticity, lower>upper limbs; Flexion deformity of knees; Ataxia; Spastic gait; Dystonia; Brain MRI: suggestive of leukodystrophy.	Yes	Solo	Exome	Abnormality of the nervous system; HP:0000707	AR	MLC1	Splicing	K	chr22:50523154C>A	Homo	NM_015166.4	c.177+1G>T	___	Inherited	Megalencephalic leukoencephalopathy with subcortical cysts 604004 AR 3	Pathogenic	Positive	___
866	8710101	M	10 y	Bilateral talipes equinovarus; Prominent forehead; Psychomotor delay; Long face; Dull facial expression; Open mouth; Proximal & distal muscle weakness, legs>arms; Generalized muscle wasting; Pectus excavatum; Laxity in fingers, wrists & elbows; Scoliosis; Ulnar deviation of the hand; Flexion deformity of knees; Difficulty swallowing & chewing; Deformity of fingers; Abnormal toes and feet; Mental …	No	Solo	Exome	Abnormality of the nervous system; HP:0000707	AD	DYNC1H1	Inframe dup	N	chr14:102500319C>CGGA	Het	NM_001376.5	c.10422_10424dup	p.Arg3474dup	De novo	Charcot-Marie-Tooth disease, axonal, type 20 614228 AD 3Mental retardation, autosomal dominant 13 614563 AD 3Spinal muscular atrophy, lower extremity-predominant 1, AD 158600 AD 3	Likely Pathogenic	Positive	___
867	9705746	M	11 y	Nystagmus; RP; Heart murmurs; Undescended testicles; Micropenis; Bradykinesia; Obesity; Polydactyly.	Yes	Solo	Targeted	Abnormality of the eye; HP:0000478	AR	BBS9	Stop gain	N	chr7:33312775TG>T	Homo	NM_198428.3	c.855del	p.Trp285*	Not checked	7p14.3 Bardet-Biedl syndrome 9 615986 AR 3 PTHB1 607968	Likely Pathogenic	Positive	___
868	9705099	F	7 y	Macrocephaly; Short stature; Positive history for skeletal disorders.	Yes	Solo	Targeted	Abnormality of the skeletal system; HP:0000924	Sporadic	___	___	___	___	___	___	___	___	___	___	___	Negative	___
869	9704126	M	3 m	Colonic aganglionosis; Positive history for Ileostomy.	Yes	Solo	Exome	Abnormality of the nervous system; HP:0000707	AR	RET	Missense	K	chr10:43613884A>G	Homo	NM_020975.6	c.2348A>G	p.Asn783Ser	Inherited	Central hypoventilation syndrome, congenital 209880 AD 3Medullary thyroid carcinoma 155240 AD 3Multiple endocrine neoplasia IIA 171400 AD 3Multiple endocrine neoplasia IIB 162300 AD 3Pheochromocytoma 171300 AD 3{Hirschsprung disease, protection against} 142623 AD 3{Hirschsprung disease, susceptibility to, 1} 142623 AD 3	VUS	VUS	___
870	9703848	M	2 y	Psychomotor retardation; Strabismus; Hearing loss; Imbalance gait; Hypotonia; Simian crease.	Yes	Solo	Exome	Abnormality of the nervous system; HP:0000707	AR	PEX10	Missense	N	chr1:2343844A>C	Homo	NM_153818.2	c.98T>G	p.Leu33Arg	Inherited	Peroxisome biogenesis disorder 6A (Zellweger) 614870 AR 3Peroxisome biogenesis disorder 6B 614871 AR 3	VUS	VUS	___
[truncated: 672 more rows]

## Sheet: Supplementary Table 3
Supplementary Table 3 Patients with Dual Molecular Diagnosis
[truncated: 24 more rows]

## Sheet: Supplementary Table 4
Supplementary Table 4 Secondary Findings in 270 ES cases
[truncated: 10 more rows]

## Sheet: Supplemetary Table 5
Supplementary Table 5 Recurrent genes in positive cases
[truncated: 118 more rows]

[truncated: 3 more sheets: Supplementary Table 6, Supplementary Table 7, Supplementary Table 8]
